# Supplementary material for: Hypoxia-induced long noncoding RNA NR2F1-AS1 maintains pancreatic cancer proliferation, migration, and invasion by activating the NR2F1/AKT/mTOR axis
Source: Cell Death Dis. 2022 Mar 14;13(3):232. doi: 10.1038/s41419-022-04669-0 (PMC8918554; doi:10.1038/s41419-022-04669-0)
Supplement: Supplementary file 5 — Supplementary Table S5 [file 41419_2022_4669_MOESM5_ESM.xls]

## Sheet: Sheet1
Table S5 Results of predicted transcription factors that can bind to NR2F1-AS1.
seqname	source	feature	start	end	score	strand	frame	attributes
NR2F1-AS1|NR_109825	TFBS	TFBS	717	727	0.808916	+	.	TF=NFIL3;class=Basic leucine zipper factors (bZIP);sequence=TCACATAACAA
NR2F1-AS1|NR_109825	TFBS	TFBS	714	724	0.859129	-	.	TF=NFIL3;class=Basic leucine zipper factors (bZIP);sequence=TTATGTGAGCT
NR2F1-AS1|NR_109825	TFBS	TFBS	131	144	0.813926	-	.	TF=FOXF2;class=Fork head / winged helix factors;sequence=CGCACGTACACACA
NR2F1-AS1|NR_109825	TFBS	TFBS	676	689	0.818504	-	.	TF=FOXF2;class=Fork head / winged helix factors;sequence=GCAGCCTAAACACC
NR2F1-AS1|NR_109825	TFBS	TFBS	132	139	0.811179	-	.	TF=FOXD1;class=Fork head / winged helix factors;sequence=GTACACAC
NR2F1-AS1|NR_109825	TFBS	TFBS	420	427	0.871544	-	.	TF=FOXD1;class=Fork head / winged helix factors;sequence=GTAAAAAC
NR2F1-AS1|NR_109825	TFBS	TFBS	677	684	0.873343	-	.	TF=FOXD1;class=Fork head / winged helix factors;sequence=CTAAACAC
NR2F1-AS1|NR_109825	TFBS	TFBS	64	69	0.871177	+	.	TF=MZF1;class=C2H2 zinc finger factors;sequence=AGGGGG
NR2F1-AS1|NR_109825	TFBS	TFBS	65	70	0.882648	+	.	TF=MZF1;class=C2H2 zinc finger factors;sequence=GGGGGG
NR2F1-AS1|NR_109825	TFBS	TFBS	247	252	0.883045	+	.	TF=MZF1;class=C2H2 zinc finger factors;sequence=TTGGGA
NR2F1-AS1|NR_109825	TFBS	TFBS	289	294	0.871177	+	.	TF=MZF1;class=C2H2 zinc finger factors;sequence=AGAGGA
NR2F1-AS1|NR_109825	TFBS	TFBS	505	510	0.960307	+	.	TF=MZF1;class=C2H2 zinc finger factors;sequence=AGGGGA
NR2F1-AS1|NR_109825	TFBS	TFBS	781	786	0.980787	+	.	TF=MZF1;class=C2H2 zinc finger factors;sequence=CGGGGA
NR2F1-AS1|NR_109825	TFBS	TFBS	94	99	0.809721	-	.	TF=MZF1;class=C2H2 zinc finger factors;sequence=TGGGGC
NR2F1-AS1|NR_109825	TFBS	TFBS	229	234	0.809721	-	.	TF=MZF1;class=C2H2 zinc finger factors;sequence=TGGGGT
NR2F1-AS1|NR_109825	TFBS	TFBS	309	314	0.854823	-	.	TF=MZF1;class=C2H2 zinc finger factors;sequence=GTGGGA
NR2F1-AS1|NR_109825	TFBS	TFBS	313	318	0.809721	-	.	TF=MZF1;class=C2H2 zinc finger factors;sequence=TGGGGT
NR2F1-AS1|NR_109825	TFBS	TFBS	339	344	0.91087	-	.	TF=MZF1;class=C2H2 zinc finger factors;sequence=TGAGGA
NR2F1-AS1|NR_109825	TFBS	TFBS	512	517	0.871177	-	.	TF=MZF1;class=C2H2 zinc finger factors;sequence=AGGGGG
NR2F1-AS1|NR_109825	TFBS	TFBS	537	542	0.807464	-	.	TF=MZF1;class=C2H2 zinc finger factors;sequence=TAGGGA
NR2F1-AS1|NR_109825	TFBS	TFBS	641	646	0.863832	-	.	TF=MZF1;class=C2H2 zinc finger factors;sequence=CGGTGA
NR2F1-AS1|NR_109825	TFBS	TFBS	705	710	0.882648	-	.	TF=MZF1;class=C2H2 zinc finger factors;sequence=GGAGGA
NR2F1-AS1|NR_109825	TFBS	TFBS	755	760	1	-	.	TF=MZF1;class=C2H2 zinc finger factors;sequence=TGGGGA
NR2F1-AS1|NR_109825	TFBS	TFBS	824	829	0.883045	-	.	TF=MZF1;class=C2H2 zinc finger factors;sequence=TTGGGA
NR2F1-AS1|NR_109825	TFBS	TFBS	847	852	0.807464	-	.	TF=MZF1;class=C2H2 zinc finger factors;sequence=TGGAGA
NR2F1-AS1|NR_109825	TFBS	TFBS	960	965	0.807464	-	.	TF=MZF1;class=C2H2 zinc finger factors;sequence=TCGGGA
NR2F1-AS1|NR_109825	TFBS	TFBS	970	975	0.809721	-	.	TF=MZF1;class=C2H2 zinc finger factors;sequence=TGCGGA
NR2F1-AS1|NR_109825	TFBS	TFBS	976	981	0.807464	-	.	TF=MZF1;class=C2H2 zinc finger factors;sequence=TAGGGA
NR2F1-AS1|NR_109825	TFBS	TFBS	244	253	0.863082	+	.	TF=MZF1(var.2);class=C2H2 zinc finger factors;sequence=GTATTGGGAT
NR2F1-AS1|NR_109825	TFBS	TFBS	404	413	0.834749	+	.	TF=MZF1(var.2);class=C2H2 zinc finger factors;sequence=AGAGGGTCAA
NR2F1-AS1|NR_109825	TFBS	TFBS	502	511	0.829665	+	.	TF=MZF1(var.2);class=C2H2 zinc finger factors;sequence=CAAAGGGGAA
NR2F1-AS1|NR_109825	TFBS	TFBS	503	512	0.844948	+	.	TF=MZF1(var.2);class=C2H2 zinc finger factors;sequence=AAAGGGGAAC
NR2F1-AS1|NR_109825	TFBS	TFBS	775	784	0.827619	+	.	TF=MZF1(var.2);class=C2H2 zinc finger factors;sequence=GGAGGGCGGG
NR2F1-AS1|NR_109825	TFBS	TFBS	779	788	0.896911	+	.	TF=MZF1(var.2);class=C2H2 zinc finger factors;sequence=GGCGGGGAAA
NR2F1-AS1|NR_109825	TFBS	TFBS	274	283	0.843259	-	.	TF=MZF1(var.2);class=C2H2 zinc finger factors;sequence=GGCGGCGGGA
NR2F1-AS1|NR_109825	TFBS	TFBS	312	321	0.836797	-	.	TF=MZF1(var.2);class=C2H2 zinc finger factors;sequence=GTCTGGGGTG
NR2F1-AS1|NR_109825	TFBS	TFBS	322	331	0.805693	-	.	TF=MZF1(var.2);class=C2H2 zinc finger factors;sequence=GTAAGCGGAG
NR2F1-AS1|NR_109825	TFBS	TFBS	335	344	0.829881	-	.	TF=MZF1(var.2);class=C2H2 zinc finger factors;sequence=TGAGGAGAAA
NR2F1-AS1|NR_109825	TFBS	TFBS	369	378	0.801789	-	.	TF=MZF1(var.2);class=C2H2 zinc finger factors;sequence=CAAAGGGAAA
NR2F1-AS1|NR_109825	TFBS	TFBS	510	519	0.915584	-	.	TF=MZF1(var.2);class=C2H2 zinc finger factors;sequence=GGAGGGGGTT
NR2F1-AS1|NR_109825	TFBS	TFBS	753	762	0.827865	-	.	TF=MZF1(var.2);class=C2H2 zinc finger factors;sequence=TTTGGGGAAA
NR2F1-AS1|NR_109825	TFBS	TFBS	754	763	0.848979	-	.	TF=MZF1(var.2);class=C2H2 zinc finger factors;sequence=GTTTGGGGAA
NR2F1-AS1|NR_109825	TFBS	TFBS	866	875	0.834422	-	.	TF=MZF1(var.2);class=C2H2 zinc finger factors;sequence=GACGGCGGAA
NR2F1-AS1|NR_109825	TFBS	TFBS	963	972	0.843885	-	.	TF=MZF1(var.2);class=C2H2 zinc finger factors;sequence=GGAGGGGTCG
NR2F1-AS1|NR_109825	TFBS	TFBS	969	978	0.90221	-	.	TF=MZF1(var.2);class=C2H2 zinc finger factors;sequence=GGATGCGGAG
NR2F1-AS1|NR_109825	TFBS	TFBS	112	122	0.806207	+	.	TF=MAX::MYC;class=Basic helix-loop-helix factors (bHLH);sequence=AGGCACGCGCC
NR2F1-AS1|NR_109825	TFBS	TFBS	193	203	0.977449	+	.	TF=MAX::MYC;class=Basic helix-loop-helix factors (bHLH);sequence=GAGCACGTGGC
NR2F1-AS1|NR_109825	TFBS	TFBS	671	681	0.803472	+	.	TF=MAX::MYC;class=Basic helix-loop-helix factors (bHLH);sequence=TAGCAGGTGTT
NR2F1-AS1|NR_109825	TFBS	TFBS	848	858	0.820881	+	.	TF=MAX::MYC;class=Basic helix-loop-helix factors (bHLH);sequence=CTCCATGTGGT
NR2F1-AS1|NR_109825	TFBS	TFBS	194	204	0.897106	-	.	TF=MAX::MYC;class=Basic helix-loop-helix factors (bHLH);sequence=AGCCACGTGCT
NR2F1-AS1|NR_109825	TFBS	TFBS	849	859	0.891414	-	.	TF=MAX::MYC;class=Basic helix-loop-helix factors (bHLH);sequence=AACCACATGGA
NR2F1-AS1|NR_109825	TFBS	TFBS	588	601	0.834357	+	.	TF=Pax6;class=Paired box factors;sequence=TTGATGCTTCAGGT
NR2F1-AS1|NR_109825	TFBS	TFBS	595	608	0.818788	+	.	TF=Pax6;class=Paired box factors;sequence=TTCAGGTTTGAGCT
NR2F1-AS1|NR_109825	TFBS	TFBS	403	412	0.89828	+	.	TF=RORA;class=Nuclear receptors with C4 zinc fingers;sequence=TAGAGGGTCA
NR2F1-AS1|NR_109825	TFBS	TFBS	583	592	0.874968	-	.	TF=RORA;class=Nuclear receptors with C4 zinc fingers;sequence=ATCAAGGTTA
NR2F1-AS1|NR_109825	TFBS	TFBS	833	846	0.831905	+	.	TF=RORA(var.2);class=Nuclear receptors with C4 zinc fingers;sequence=GCAAAGTGTGTCAG
NR2F1-AS1|NR_109825	TFBS	TFBS	353	361	0.815425	+	.	TF=SOX9;class=High-mobility group (HMG) domain factors;sequence=CCTTTCTTT
NR2F1-AS1|NR_109825	TFBS	TFBS	415	423	0.80178	+	.	TF=SOX9;class=High-mobility group (HMG) domain factors;sequence=TAAGTGTTT
NR2F1-AS1|NR_109825	TFBS	TFBS	558	566	0.865439	+	.	TF=SOX9;class=High-mobility group (HMG) domain factors;sequence=CTCTTGTTT
NR2F1-AS1|NR_109825	TFBS	TFBS	660	668	0.824623	+	.	TF=SOX9;class=High-mobility group (HMG) domain factors;sequence=GCATTGAGA
NR2F1-AS1|NR_109825	TFBS	TFBS	692	700	0.923392	+	.	TF=SOX9;class=High-mobility group (HMG) domain factors;sequence=CTATTGTCT
NR2F1-AS1|NR_109825	TFBS	TFBS	816	824	0.846691	+	.	TF=SOX9;class=High-mobility group (HMG) domain factors;sequence=CAATTGAGT
NR2F1-AS1|NR_109825	TFBS	TFBS	722	730	0.812992	-	.	TF=SOX9;class=High-mobility group (HMG) domain factors;sequence=TCCTTGTTA
NR2F1-AS1|NR_109825	TFBS	TFBS	110	116	0.828115	+	.	TF=SPIB;class=Tryptophan cluster factors;sequence=AGAGGCA
NR2F1-AS1|NR_109825	TFBS	TFBS	161	167	0.832862	+	.	TF=SPIB;class=Tryptophan cluster factors;sequence=TCCGAAA
NR2F1-AS1|NR_109825	TFBS	TFBS	223	229	0.851857	+	.	TF=SPIB;class=Tryptophan cluster factors;sequence=TCCAGAA
NR2F1-AS1|NR_109825	TFBS	TFBS	289	295	1	+	.	TF=SPIB;class=Tryptophan cluster factors;sequence=AGAGGAA
NR2F1-AS1|NR_109825	TFBS	TFBS	505	511	0.962009	+	.	TF=SPIB;class=Tryptophan cluster factors;sequence=AGGGGAA
NR2F1-AS1|NR_109825	TFBS	TFBS	571	577	0.826931	+	.	TF=SPIB;class=Tryptophan cluster factors;sequence=TTTGGAA
NR2F1-AS1|NR_109825	TFBS	TFBS	612	618	0.88537	+	.	TF=SPIB;class=Tryptophan cluster factors;sequence=TCTGGAA
NR2F1-AS1|NR_109825	TFBS	TFBS	624	630	0.80516	+	.	TF=SPIB;class=Tryptophan cluster factors;sequence=AAGAGAA
NR2F1-AS1|NR_109825	TFBS	TFBS	625	631	0.884923	+	.	TF=SPIB;class=Tryptophan cluster factors;sequence=AGAGAAA
NR2F1-AS1|NR_109825	TFBS	TFBS	741	747	0.922341	+	.	TF=SPIB;class=Tryptophan cluster factors;sequence=TAAGGAA
NR2F1-AS1|NR_109825	TFBS	TFBS	781	787	0.803755	+	.	TF=SPIB;class=Tryptophan cluster factors;sequence=CGGGGAA
NR2F1-AS1|NR_109825	TFBS	TFBS	790	796	0.889499	+	.	TF=SPIB;class=Tryptophan cluster factors;sequence=TTCGGAA
NR2F1-AS1|NR_109825	TFBS	TFBS	806	812	0.826259	+	.	TF=SPIB;class=Tryptophan cluster factors;sequence=TAAAGAA
NR2F1-AS1|NR_109825	TFBS	TFBS	807	813	0.824155	+	.	TF=SPIB;class=Tryptophan cluster factors;sequence=AAAGAAA
NR2F1-AS1|NR_109825	TFBS	TFBS	930	936	0.864435	+	.	TF=SPIB;class=Tryptophan cluster factors;sequence=TCAGGAT
NR2F1-AS1|NR_109825	TFBS	TFBS	71	77	0.987423	-	.	TF=SPIB;class=Tryptophan cluster factors;sequence=AGCGGAA
NR2F1-AS1|NR_109825	TFBS	TFBS	322	328	0.816195	-	.	TF=SPIB;class=Tryptophan cluster factors;sequence=AGCGGAG
NR2F1-AS1|NR_109825	TFBS	TFBS	328	334	0.82434	-	.	TF=SPIB;class=Tryptophan cluster factors;sequence=ACGGTAA
NR2F1-AS1|NR_109825	TFBS	TFBS	329	335	0.810921	-	.	TF=SPIB;class=Tryptophan cluster factors;sequence=AACGGTA
NR2F1-AS1|NR_109825	TFBS	TFBS	336	342	0.865928	-	.	TF=SPIB;class=Tryptophan cluster factors;sequence=AGGAGAA
NR2F1-AS1|NR_109825	TFBS	TFBS	338	344	0.811881	-	.	TF=SPIB;class=Tryptophan cluster factors;sequence=TGAGGAG
NR2F1-AS1|NR_109825	TFBS	TFBS	350	356	0.901242	-	.	TF=SPIB;class=Tryptophan cluster factors;sequence=AAGGGAA
NR2F1-AS1|NR_109825	TFBS	TFBS	355	361	0.824155	-	.	TF=SPIB;class=Tryptophan cluster factors;sequence=AAAGAAA
NR2F1-AS1|NR_109825	TFBS	TFBS	356	362	0.843151	-	.	TF=SPIB;class=Tryptophan cluster factors;sequence=AAAAGAA
NR2F1-AS1|NR_109825	TFBS	TFBS	369	375	0.846933	-	.	TF=SPIB;class=Tryptophan cluster factors;sequence=AGGGAAA
NR2F1-AS1|NR_109825	TFBS	TFBS	370	376	0.901242	-	.	TF=SPIB;class=Tryptophan cluster factors;sequence=AAGGGAA
NR2F1-AS1|NR_109825	TFBS	TFBS	376	382	0.811881	-	.	TF=SPIB;class=Tryptophan cluster factors;sequence=TGAGCAA
NR2F1-AS1|NR_109825	TFBS	TFBS	460	466	0.805995	-	.	TF=SPIB;class=Tryptophan cluster factors;sequence=TTAGGAT
NR2F1-AS1|NR_109825	TFBS	TFBS	492	498	0.82434	-	.	TF=SPIB;class=Tryptophan cluster factors;sequence=ACGGAAA
NR2F1-AS1|NR_109825	TFBS	TFBS	493	499	0.926655	-	.	TF=SPIB;class=Tryptophan cluster factors;sequence=AACGGAA
NR2F1-AS1|NR_109825	TFBS	TFBS	567	573	0.823498	-	.	TF=SPIB;class=Tryptophan cluster factors;sequence=AAAGGTA
NR2F1-AS1|NR_109825	TFBS	TFBS	608	614	0.828115	-	.	TF=SPIB;class=Tryptophan cluster factors;sequence=AGAGGGA
NR2F1-AS1|NR_109825	TFBS	TFBS	704	710	0.841746	-	.	TF=SPIB;class=Tryptophan cluster factors;sequence=GGAGGAA
NR2F1-AS1|NR_109825	TFBS	TFBS	754	760	0.945118	-	.	TF=SPIB;class=Tryptophan cluster factors;sequence=TGGGGAA
NR2F1-AS1|NR_109825	TFBS	TFBS	866	872	0.829168	-	.	TF=SPIB;class=Tryptophan cluster factors;sequence=GGCGGAA
NR2F1-AS1|NR_109825	TFBS	TFBS	900	906	0.903919	-	.	TF=SPIB;class=Tryptophan cluster factors;sequence=AGAAGAA
NR2F1-AS1|NR_109825	TFBS	TFBS	903	909	0.891341	-	.	TF=SPIB;class=Tryptophan cluster factors;sequence=AGCAGAA
NR2F1-AS1|NR_109825	TFBS	TFBS	909	915	0.862331	-	.	TF=SPIB;class=Tryptophan cluster factors;sequence=ACAGAAA
NR2F1-AS1|NR_109825	TFBS	TFBS	910	916	0.813682	-	.	TF=SPIB;class=Tryptophan cluster factors;sequence=TACAGAA
NR2F1-AS1|NR_109825	TFBS	TFBS	941	947	0.815538	-	.	TF=SPIB;class=Tryptophan cluster factors;sequence=AGCGGCA
NR2F1-AS1|NR_109825	TFBS	TFBS	410	418	0.805584	+	.	TF=SRY;class=High-mobility group (HMG) domain factors;sequence=TCAAATAAG
NR2F1-AS1|NR_109825	TFBS	TFBS	452	460	0.865176	+	.	TF=SRY;class=High-mobility group (HMG) domain factors;sequence=TCACACAAA
NR2F1-AS1|NR_109825	TFBS	TFBS	470	478	0.803942	+	.	TF=SRY;class=High-mobility group (HMG) domain factors;sequence=GAAAAAAAA
NR2F1-AS1|NR_109825	TFBS	TFBS	473	481	0.81345	+	.	TF=SRY;class=High-mobility group (HMG) domain factors;sequence=AAAAAAAAT
NR2F1-AS1|NR_109825	TFBS	TFBS	720	728	0.884969	+	.	TF=SRY;class=High-mobility group (HMG) domain factors;sequence=CATAACAAG
NR2F1-AS1|NR_109825	TFBS	TFBS	793	801	0.833567	+	.	TF=SRY;class=High-mobility group (HMG) domain factors;sequence=GGAATCAAG
NR2F1-AS1|NR_109825	TFBS	TFBS	805	813	0.811925	+	.	TF=SRY;class=High-mobility group (HMG) domain factors;sequence=TTAAAGAAA
NR2F1-AS1|NR_109825	TFBS	TFBS	417	425	0.81229	-	.	TF=SRY;class=High-mobility group (HMG) domain factors;sequence=AAAAACACT
NR2F1-AS1|NR_109825	TFBS	TFBS	560	568	0.911423	-	.	TF=SRY;class=High-mobility group (HMG) domain factors;sequence=TAAAACAAG
NR2F1-AS1|NR_109825	TFBS	TFBS	662	670	0.819296	-	.	TF=SRY;class=High-mobility group (HMG) domain factors;sequence=TCTCTCAAT
NR2F1-AS1|NR_109825	TFBS	TFBS	694	702	0.902303	-	.	TF=SRY;class=High-mobility group (HMG) domain factors;sequence=GCAGACAAT
NR2F1-AS1|NR_109825	TFBS	TFBS	818	826	0.846825	-	.	TF=SRY;class=High-mobility group (HMG) domain factors;sequence=GGACTCAAT
NR2F1-AS1|NR_109825	TFBS	TFBS	876	884	0.828687	-	.	TF=SRY;class=High-mobility group (HMG) domain factors;sequence=CTAGACAGT
NR2F1-AS1|NR_109825	TFBS	TFBS	168	179	0.830512	+	.	TF=TAL1::TCF3;class=Basic helix-loop-helix factors (bHLH);sequence=CGCACAGCTGGA
NR2F1-AS1|NR_109825	TFBS	TFBS	515	526	0.836901	+	.	TF=TAL1::TCF3;class=Basic helix-loop-helix factors (bHLH);sequence=CCTCCAGATGTG
NR2F1-AS1|NR_109825	TFBS	TFBS	847	858	0.821373	+	.	TF=TAL1::TCF3;class=Basic helix-loop-helix factors (bHLH);sequence=TCTCCATGTGGT
NR2F1-AS1|NR_109825	TFBS	TFBS	170	181	0.845148	-	.	TF=TAL1::TCF3;class=Basic helix-loop-helix factors (bHLH);sequence=GCTCCAGCTGTG
NR2F1-AS1|NR_109825	TFBS	TFBS	517	528	0.824622	-	.	TF=TAL1::TCF3;class=Basic helix-loop-helix factors (bHLH);sequence=CTCACATCTGGA
NR2F1-AS1|NR_109825	TFBS	TFBS	672	683	0.871192	-	.	TF=TAL1::TCF3;class=Basic helix-loop-helix factors (bHLH);sequence=TAAACACCTGCT
NR2F1-AS1|NR_109825	TFBS	TFBS	849	860	0.848499	-	.	TF=TAL1::TCF3;class=Basic helix-loop-helix factors (bHLH);sequence=GAACCACATGGA
NR2F1-AS1|NR_109825	TFBS	TFBS	65	74	0.919182	+	.	TF=REL;class=Rel homology region (RHR) factors;sequence=GGGGGGTTCC
NR2F1-AS1|NR_109825	TFBS	TFBS	248	257	0.855763	+	.	TF=REL;class=Rel homology region (RHR) factors;sequence=TGGGATTTAC
NR2F1-AS1|NR_109825	TFBS	TFBS	249	258	0.908701	+	.	TF=REL;class=Rel homology region (RHR) factors;sequence=GGGATTTACC
NR2F1-AS1|NR_109825	TFBS	TFBS	748	757	0.804829	+	.	TF=REL;class=Rel homology region (RHR) factors;sequence=CTTAGTTTCC
NR2F1-AS1|NR_109825	TFBS	TFBS	860	869	0.805527	+	.	TF=REL;class=Rel homology region (RHR) factors;sequence=CCGTCCTTCC
NR2F1-AS1|NR_109825	TFBS	TFBS	507	516	0.855984	-	.	TF=REL;class=Rel homology region (RHR) factors;sequence=GGGGGTTCCC
NR2F1-AS1|NR_109825	TFBS	TFBS	508	517	0.81205	-	.	TF=REL;class=Rel homology region (RHR) factors;sequence=AGGGGGTTCC
NR2F1-AS1|NR_109825	TFBS	TFBS	784	793	0.878075	-	.	TF=REL;class=Rel homology region (RHR) factors;sequence=CGAAGTTTCC
NR2F1-AS1|NR_109825	TFBS	TFBS	65	74	0.862007	+	.	TF=RELA;class=Rel homology region (RHR) factors;sequence=GGGGGGTTCC
NR2F1-AS1|NR_109825	TFBS	TFBS	66	75	0.811065	+	.	TF=RELA;class=Rel homology region (RHR) factors;sequence=GGGGGTTCCG
NR2F1-AS1|NR_109825	TFBS	TFBS	248	257	0.85039	+	.	TF=RELA;class=Rel homology region (RHR) factors;sequence=TGGGATTTAC
NR2F1-AS1|NR_109825	TFBS	TFBS	249	258	0.842456	+	.	TF=RELA;class=Rel homology region (RHR) factors;sequence=GGGATTTACC
NR2F1-AS1|NR_109825	TFBS	TFBS	931	940	0.810172	+	.	TF=RELA;class=Rel homology region (RHR) factors;sequence=CAGGATTCCC
NR2F1-AS1|NR_109825	TFBS	TFBS	507	516	0.919819	-	.	TF=RELA;class=Rel homology region (RHR) factors;sequence=GGGGGTTCCC
NR2F1-AS1|NR_109825	TFBS	TFBS	784	793	0.846206	-	.	TF=RELA;class=Rel homology region (RHR) factors;sequence=CGAAGTTTCC
NR2F1-AS1|NR_109825	TFBS	TFBS	95	100	0.828206	+	.	TF=ZNF354C;class=C2H2 zinc finger factors;sequence=CCCCAG
NR2F1-AS1|NR_109825	TFBS	TFBS	222	227	0.86666	+	.	TF=ZNF354C;class=C2H2 zinc finger factors;sequence=GTCCAG
NR2F1-AS1|NR_109825	TFBS	TFBS	230	235	0.828206	+	.	TF=ZNF354C;class=C2H2 zinc finger factors;sequence=CCCCAG
NR2F1-AS1|NR_109825	TFBS	TFBS	314	319	0.828206	+	.	TF=ZNF354C;class=C2H2 zinc finger factors;sequence=CCCCAG
NR2F1-AS1|NR_109825	TFBS	TFBS	322	327	0.81913	+	.	TF=ZNF354C;class=C2H2 zinc finger factors;sequence=CTCCGC
NR2F1-AS1|NR_109825	TFBS	TFBS	338	343	0.81913	+	.	TF=ZNF354C;class=C2H2 zinc finger factors;sequence=CTCCTC
NR2F1-AS1|NR_109825	TFBS	TFBS	516	521	0.892986	+	.	TF=ZNF354C;class=C2H2 zinc finger factors;sequence=CTCCAG
NR2F1-AS1|NR_109825	TFBS	TFBS	635	640	0.821666	+	.	TF=ZNF354C;class=C2H2 zinc finger factors;sequence=CTCCAA
NR2F1-AS1|NR_109825	TFBS	TFBS	848	853	0.821666	+	.	TF=ZNF354C;class=C2H2 zinc finger factors;sequence=CTCCAT
NR2F1-AS1|NR_109825	TFBS	TFBS	969	974	0.81913	+	.	TF=ZNF354C;class=C2H2 zinc finger factors;sequence=CTCCGC
NR2F1-AS1|NR_109825	TFBS	TFBS	49	54	0.807495	-	.	TF=ZNF354C;class=C2H2 zinc finger factors;sequence=GGCCAC
NR2F1-AS1|NR_109825	TFBS	TFBS	175	180	0.892986	-	.	TF=ZNF354C;class=C2H2 zinc finger factors;sequence=CTCCAG
NR2F1-AS1|NR_109825	TFBS	TFBS	199	204	0.839774	-	.	TF=ZNF354C;class=C2H2 zinc finger factors;sequence=AGCCAC
NR2F1-AS1|NR_109825	TFBS	TFBS	269	274	0.834158	-	.	TF=ZNF354C;class=C2H2 zinc finger factors;sequence=ACCCAG
NR2F1-AS1|NR_109825	TFBS	TFBS	531	536	0.944183	-	.	TF=ZNF354C;class=C2H2 zinc finger factors;sequence=CACCAC
NR2F1-AS1|NR_109825	TFBS	TFBS	854	859	0.950135	-	.	TF=ZNF354C;class=C2H2 zinc finger factors;sequence=AACCAC
NR2F1-AS1|NR_109825	TFBS	TFBS	914	919	0.825082	-	.	TF=ZNF354C;class=C2H2 zinc finger factors;sequence=ATCTAC
NR2F1-AS1|NR_109825	TFBS	TFBS	953	958	0.81913	-	.	TF=ZNF354C;class=C2H2 zinc finger factors;sequence=CTCGAC
NR2F1-AS1|NR_109825	TFBS	TFBS	37	55	0.820924	-	.	TF=CTCF;class=C2H2 zinc finger factors;sequence=CGGCCACTTGATGATGTCG
NR2F1-AS1|NR_109825	TFBS	TFBS	604	622	0.840745	-	.	TF=CTCF;class=C2H2 zinc finger factors;sequence=TTGCTTCCAGAGGGAGCTC
NR2F1-AS1|NR_109825	TFBS	TFBS	882	900	0.811103	-	.	TF=CTCF;class=C2H2 zinc finger factors;sequence=ACGACACTAGATGAGACTA
NR2F1-AS1|NR_109825	TFBS	TFBS	336	342	0.839176	+	.	TF=NFATC2;class=Rel homology region (RHR) factors;sequence=TTCTCCT
NR2F1-AS1|NR_109825	TFBS	TFBS	368	374	0.871178	+	.	TF=NFATC2;class=Rel homology region (RHR) factors;sequence=ATTTCCC
NR2F1-AS1|NR_109825	TFBS	TFBS	422	428	0.837719	+	.	TF=NFATC2;class=Rel homology region (RHR) factors;sequence=TTTTACT
NR2F1-AS1|NR_109825	TFBS	TFBS	491	497	0.902179	+	.	TF=NFATC2;class=Rel homology region (RHR) factors;sequence=TTTTCCG
NR2F1-AS1|NR_109825	TFBS	TFBS	548	554	0.826012	+	.	TF=NFATC2;class=Rel homology region (RHR) factors;sequence=TTTTGCA
NR2F1-AS1|NR_109825	TFBS	TFBS	564	570	0.827936	+	.	TF=NFATC2;class=Rel homology region (RHR) factors;sequence=TTTTACC
NR2F1-AS1|NR_109825	TFBS	TFBS	752	758	0.857699	+	.	TF=NFATC2;class=Rel homology region (RHR) factors;sequence=GTTTCCC
NR2F1-AS1|NR_109825	TFBS	TFBS	846	852	0.812162	+	.	TF=NFATC2;class=Rel homology region (RHR) factors;sequence=GTCTCCA
NR2F1-AS1|NR_109825	TFBS	TFBS	58	64	0.85596	-	.	TF=NFATC2;class=Rel homology region (RHR) factors;sequence=TGTTCCC
NR2F1-AS1|NR_109825	TFBS	TFBS	81	87	0.827468	-	.	TF=NFATC2;class=Rel homology region (RHR) factors;sequence=TTGTCCA
NR2F1-AS1|NR_109825	TFBS	TFBS	176	182	0.810424	-	.	TF=NFATC2;class=Rel homology region (RHR) factors;sequence=TGCTCCA
NR2F1-AS1|NR_109825	TFBS	TFBS	469	475	0.826012	-	.	TF=NFATC2;class=Rel homology region (RHR) factors;sequence=TTTTTCA
NR2F1-AS1|NR_109825	TFBS	TFBS	573	579	1	-	.	TF=NFATC2;class=Rel homology region (RHR) factors;sequence=TTTTCCA
NR2F1-AS1|NR_109825	TFBS	TFBS	614	620	0.83873	-	.	TF=NFATC2;class=Rel homology region (RHR) factors;sequence=GCTTCCA
NR2F1-AS1|NR_109825	TFBS	TFBS	783	789	0.857699	-	.	TF=NFATC2;class=Rel homology region (RHR) factors;sequence=GTTTCCC
NR2F1-AS1|NR_109825	TFBS	TFBS	236	247	0.823272	+	.	TF=INSM1;class=C2H2 zinc finger factors;sequence=TGCCAGGCGTAT
NR2F1-AS1|NR_109825	TFBS	TFBS	500	511	0.852784	+	.	TF=INSM1;class=C2H2 zinc finger factors;sequence=TGCAAAGGGGAA
NR2F1-AS1|NR_109825	TFBS	TFBS	85	96	0.824011	-	.	TF=INSM1;class=C2H2 zinc finger factors;sequence=GGCCTGAGGTTG
NR2F1-AS1|NR_109825	TFBS	TFBS	186	197	0.823375	-	.	TF=INSM1;class=C2H2 zinc finger factors;sequence=TGCTCGGGGCTG
NR2F1-AS1|NR_109825	TFBS	TFBS	311	322	0.86043	-	.	TF=INSM1;class=C2H2 zinc finger factors;sequence=GGTCTGGGGTGG
NR2F1-AS1|NR_109825	TFBS	TFBS	607	618	0.844424	-	.	TF=INSM1;class=C2H2 zinc finger factors;sequence=TTCCAGAGGGAG
NR2F1-AS1|NR_109825	TFBS	TFBS	25	32	0.868617	+	.	TF=HOXA5;class=Homeo domain factors;sequence=ATCTAGTT
NR2F1-AS1|NR_109825	TFBS	TFBS	44	51	0.8439	+	.	TF=HOXA5;class=Homeo domain factors;sequence=ATCAAGTG
NR2F1-AS1|NR_109825	TFBS	TFBS	203	210	0.839446	+	.	TF=HOXA5;class=Homeo domain factors;sequence=CTGTATTT
NR2F1-AS1|NR_109825	TFBS	TFBS	413	420	0.8439	+	.	TF=HOXA5;class=Homeo domain factors;sequence=AATAAGTG
NR2F1-AS1|NR_109825	TFBS	TFBS	455	462	0.923857	+	.	TF=HOXA5;class=Homeo domain factors;sequence=CACAAATC
NR2F1-AS1|NR_109825	TFBS	TFBS	463	470	0.846187	+	.	TF=HOXA5;class=Homeo domain factors;sequence=CTAAAATG
NR2F1-AS1|NR_109825	TFBS	TFBS	480	487	0.856259	+	.	TF=HOXA5;class=Homeo domain factors;sequence=ATCATATT
NR2F1-AS1|NR_109825	TFBS	TFBS	519	526	0.848302	+	.	TF=HOXA5;class=Homeo domain factors;sequence=CAGATGTG
NR2F1-AS1|NR_109825	TFBS	TFBS	558	565	0.866331	+	.	TF=HOXA5;class=Homeo domain factors;sequence=CTCTTGTT
NR2F1-AS1|NR_109825	TFBS	TFBS	652	659	0.868617	+	.	TF=HOXA5;class=Homeo domain factors;sequence=ATCTTATT
NR2F1-AS1|NR_109825	TFBS	TFBS	674	681	0.809234	+	.	TF=HOXA5;class=Homeo domain factors;sequence=CAGGTGTT
NR2F1-AS1|NR_109825	TFBS	TFBS	689	696	0.811521	+	.	TF=HOXA5;class=Homeo domain factors;sequence=CAGCTATT
NR2F1-AS1|NR_109825	TFBS	TFBS	808	815	0.908984	+	.	TF=HOXA5;class=Homeo domain factors;sequence=AAGAAATG
NR2F1-AS1|NR_109825	TFBS	TFBS	832	839	0.83984	+	.	TF=HOXA5;class=Homeo domain factors;sequence=CGCAAAGT
NR2F1-AS1|NR_109825	TFBS	TFBS	889	896	0.856259	+	.	TF=HOXA5;class=Homeo domain factors;sequence=ATCTAGTG
NR2F1-AS1|NR_109825	TFBS	TFBS	8	15	0.860942	-	.	TF=HOXA5;class=Homeo domain factors;sequence=CTCTAGTC
NR2F1-AS1|NR_109825	TFBS	TFBS	29	36	0.833152	-	.	TF=HOXA5;class=Homeo domain factors;sequence=CTCAAACT
NR2F1-AS1|NR_109825	TFBS	TFBS	413	420	0.941605	-	.	TF=HOXA5;class=Homeo domain factors;sequence=CACTTATT
NR2F1-AS1|NR_109825	TFBS	TFBS	443	450	0.80015	-	.	TF=HOXA5;class=Homeo domain factors;sequence=CCTAAGTT
NR2F1-AS1|NR_109825	TFBS	TFBS	490	497	0.817291	-	.	TF=HOXA5;class=Homeo domain factors;sequence=CGGAAAAG
NR2F1-AS1|NR_109825	TFBS	TFBS	581	588	0.80133	-	.	TF=HOXA5;class=Homeo domain factors;sequence=AGGTTATC
NR2F1-AS1|NR_109825	TFBS	TFBS	639	646	0.846134	-	.	TF=HOXA5;class=Homeo domain factors;sequence=CGGTGATT
NR2F1-AS1|NR_109825	TFBS	TFBS	747	754	0.80628	-	.	TF=HOXA5;class=Homeo domain factors;sequence=AACTAAGT
NR2F1-AS1|NR_109825	TFBS	TFBS	787	794	0.806838	-	.	TF=HOXA5;class=Homeo domain factors;sequence=CCGAAGTT
NR2F1-AS1|NR_109825	TFBS	TFBS	803	810	0.828632	-	.	TF=HOXA5;class=Homeo domain factors;sequence=CTTTAAGT
NR2F1-AS1|NR_109825	TFBS	TFBS	816	823	0.824919	-	.	TF=HOXA5;class=Homeo domain factors;sequence=CTCAATTG
NR2F1-AS1|NR_109825	TFBS	TFBS	889	896	0.803993	-	.	TF=HOXA5;class=Homeo domain factors;sequence=CACTAGAT
NR2F1-AS1|NR_109825	TFBS	TFBS	104	111	0.84317	+	.	TF=NR4A2;class=Nuclear receptors with C4 zinc fingers;sequence=CAGGACAG
NR2F1-AS1|NR_109825	TFBS	TFBS	210	217	0.814309	+	.	TF=NR4A2;class=Nuclear receptors with C4 zinc fingers;sequence=TAGACCAA
NR2F1-AS1|NR_109825	TFBS	TFBS	406	413	0.890256	+	.	TF=NR4A2;class=Nuclear receptors with C4 zinc fingers;sequence=AGGGTCAA
NR2F1-AS1|NR_109825	TFBS	TFBS	579	586	0.821116	+	.	TF=NR4A2;class=Nuclear receptors with C4 zinc fingers;sequence=AAGATAAC
NR2F1-AS1|NR_109825	TFBS	TFBS	713	720	0.836764	+	.	TF=NR4A2;class=Nuclear receptors with C4 zinc fingers;sequence=GAGCTCAC
NR2F1-AS1|NR_109825	TFBS	TFBS	524	531	0.804525	-	.	TF=NR4A2;class=Nuclear receptors with C4 zinc fingers;sequence=CAGCTCAC
NR2F1-AS1|NR_109825	TFBS	TFBS	534	541	0.870767	-	.	TF=NR4A2;class=Nuclear receptors with C4 zinc fingers;sequence=AGGGACAC
NR2F1-AS1|NR_109825	TFBS	TFBS	565	572	0.831363	-	.	TF=NR4A2;class=Nuclear receptors with C4 zinc fingers;sequence=AAGGTAAA
NR2F1-AS1|NR_109825	TFBS	TFBS	602	609	0.805835	-	.	TF=NR4A2;class=Nuclear receptors with C4 zinc fingers;sequence=GAGCTCAA
NR2F1-AS1|NR_109825	TFBS	TFBS	894	901	0.811874	-	.	TF=NR4A2;class=Nuclear receptors with C4 zinc fingers;sequence=AACGACAC
NR2F1-AS1|NR_109825	TFBS	TFBS	396	409	0.807891	+	.	TF=PLAG1;class=C2H2 zinc finger factors;sequence=GAGTCTCTAGAGGG
NR2F1-AS1|NR_109825	TFBS	TFBS	114	121	0.827214	+	.	TF=ARNT::HIF1A;class=Basic helix-loop-helix factors (bHLH);sequence=GCACGCGC
NR2F1-AS1|NR_109825	TFBS	TFBS	120	127	0.866829	+	.	TF=ARNT::HIF1A;class=Basic helix-loop-helix factors (bHLH);sequence=GCCCGTGT
NR2F1-AS1|NR_109825	TFBS	TFBS	122	129	0.80015	+	.	TF=ARNT::HIF1A;class=Basic helix-loop-helix factors (bHLH);sequence=CCGTGTGA
NR2F1-AS1|NR_109825	TFBS	TFBS	130	137	0.812076	+	.	TF=ARNT::HIF1A;class=Basic helix-loop-helix factors (bHLH);sequence=GTGTGTGT
NR2F1-AS1|NR_109825	TFBS	TFBS	136	143	0.997527	+	.	TF=ARNT::HIF1A;class=Basic helix-loop-helix factors (bHLH);sequence=GTACGTGC
NR2F1-AS1|NR_109825	TFBS	TFBS	142	149	0.963007	+	.	TF=ARNT::HIF1A;class=Basic helix-loop-helix factors (bHLH);sequence=GCGCGTGC
NR2F1-AS1|NR_109825	TFBS	TFBS	195	202	0.970687	+	.	TF=ARNT::HIF1A;class=Basic helix-loop-helix factors (bHLH);sequence=GCACGTGG
NR2F1-AS1|NR_109825	TFBS	TFBS	520	527	0.83617	+	.	TF=ARNT::HIF1A;class=Basic helix-loop-helix factors (bHLH);sequence=AGATGTGA
NR2F1-AS1|NR_109825	TFBS	TFBS	850	857	0.835694	+	.	TF=ARNT::HIF1A;class=Basic helix-loop-helix factors (bHLH);sequence=CCATGTGG
NR2F1-AS1|NR_109825	TFBS	TFBS	114	121	0.963007	-	.	TF=ARNT::HIF1A;class=Basic helix-loop-helix factors (bHLH);sequence=GCGCGTGC
NR2F1-AS1|NR_109825	TFBS	TFBS	120	127	0.811247	-	.	TF=ARNT::HIF1A;class=Basic helix-loop-helix factors (bHLH);sequence=ACACGGGC
NR2F1-AS1|NR_109825	TFBS	TFBS	136	143	0.827214	-	.	TF=ARNT::HIF1A;class=Basic helix-loop-helix factors (bHLH);sequence=GCACGTAC
NR2F1-AS1|NR_109825	TFBS	TFBS	142	149	0.827214	-	.	TF=ARNT::HIF1A;class=Basic helix-loop-helix factors (bHLH);sequence=GCACGCGC
NR2F1-AS1|NR_109825	TFBS	TFBS	195	202	0.980748	-	.	TF=ARNT::HIF1A;class=Basic helix-loop-helix factors (bHLH);sequence=CCACGTGC
NR2F1-AS1|NR_109825	TFBS	TFBS	433	440	0.828999	-	.	TF=ARNT::HIF1A;class=Basic helix-loop-helix factors (bHLH);sequence=GTACCTGC
NR2F1-AS1|NR_109825	TFBS	TFBS	552	559	0.815505	-	.	TF=ARNT::HIF1A;class=Basic helix-loop-helix factors (bHLH);sequence=AGACTTGC
NR2F1-AS1|NR_109825	TFBS	TFBS	673	680	0.811247	-	.	TF=ARNT::HIF1A;class=Basic helix-loop-helix factors (bHLH);sequence=ACACCTGC
NR2F1-AS1|NR_109825	TFBS	TFBS	29	39	0.817429	+	.	TF=BATF::JUN;class=Basic leucine zipper factors (bZIP);sequence=AGTTTGAGCGA
NR2F1-AS1|NR_109825	TFBS	TFBS	376	386	0.838797	+	.	TF=BATF::JUN;class=Basic leucine zipper factors (bZIP);sequence=TTGCTCAGTCA
NR2F1-AS1|NR_109825	TFBS	TFBS	391	401	0.923318	+	.	TF=BATF::JUN;class=Basic leucine zipper factors (bZIP);sequence=TAGCTGAGTCT
NR2F1-AS1|NR_109825	TFBS	TFBS	420	430	0.803281	+	.	TF=BATF::JUN;class=Basic leucine zipper factors (bZIP);sequence=GTTTTTACTCG
NR2F1-AS1|NR_109825	TFBS	TFBS	465	475	0.835107	+	.	TF=BATF::JUN;class=Basic leucine zipper factors (bZIP);sequence=AAAATGAAAAA
NR2F1-AS1|NR_109825	TFBS	TFBS	660	670	0.807606	+	.	TF=BATF::JUN;class=Basic leucine zipper factors (bZIP);sequence=GCATTGAGAGA
NR2F1-AS1|NR_109825	TFBS	TFBS	727	737	0.814635	+	.	TF=BATF::JUN;class=Basic leucine zipper factors (bZIP);sequence=AGGATGAAAGA
NR2F1-AS1|NR_109825	TFBS	TFBS	731	741	0.827718	+	.	TF=BATF::JUN;class=Basic leucine zipper factors (bZIP);sequence=TGAAAGAGTCT
NR2F1-AS1|NR_109825	TFBS	TFBS	789	799	0.806899	+	.	TF=BATF::JUN;class=Basic leucine zipper factors (bZIP);sequence=CTTCGGAATCA
NR2F1-AS1|NR_109825	TFBS	TFBS	816	826	0.833358	+	.	TF=BATF::JUN;class=Basic leucine zipper factors (bZIP);sequence=CAATTGAGTCC
NR2F1-AS1|NR_109825	TFBS	TFBS	986	996	0.850666	+	.	TF=BATF::JUN;class=Basic leucine zipper factors (bZIP);sequence=GGAAGGACTGA
NR2F1-AS1|NR_109825	TFBS	TFBS	376	386	0.828437	-	.	TF=BATF::JUN;class=Basic leucine zipper factors (bZIP);sequence=TGACTGAGCAA
NR2F1-AS1|NR_109825	TFBS	TFBS	380	390	0.953869	-	.	TF=BATF::JUN;class=Basic leucine zipper factors (bZIP);sequence=GAACTGACTGA
NR2F1-AS1|NR_109825	TFBS	TFBS	406	416	0.805826	-	.	TF=BATF::JUN;class=Basic leucine zipper factors (bZIP);sequence=TATTTGACCCT
NR2F1-AS1|NR_109825	TFBS	TFBS	424	434	0.832626	-	.	TF=BATF::JUN;class=Basic leucine zipper factors (bZIP);sequence=GCGACGAGTAA
NR2F1-AS1|NR_109825	TFBS	TFBS	452	462	0.828275	-	.	TF=BATF::JUN;class=Basic leucine zipper factors (bZIP);sequence=GATTTGTGTGA
NR2F1-AS1|NR_109825	TFBS	TFBS	592	602	0.801921	-	.	TF=BATF::JUN;class=Basic leucine zipper factors (bZIP);sequence=AACCTGAAGCA
NR2F1-AS1|NR_109825	TFBS	TFBS	839	849	0.854557	-	.	TF=BATF::JUN;class=Basic leucine zipper factors (bZIP);sequence=AGACTGACACA
NR2F1-AS1|NR_109825	TFBS	TFBS	883	893	0.825502	-	.	TF=BATF::JUN;class=Basic leucine zipper factors (bZIP);sequence=TAGATGAGACT
NR2F1-AS1|NR_109825	TFBS	TFBS	458	468	0.85996	+	.	TF=CDX2;class=Homeo domain factors;sequence=AAATCCTAAAA
NR2F1-AS1|NR_109825	TFBS	TFBS	653	663	0.877022	-	.	TF=CDX2;class=Homeo domain factors;sequence=ATGCAATAAGA
NR2F1-AS1|NR_109825	TFBS	TFBS	37	47	0.821983	+	.	TF=DUX4;class=Homeo domain factors;sequence=CGACATCATCA
NR2F1-AS1|NR_109825	TFBS	TFBS	633	643	0.860684	+	.	TF=DUX4;class=Homeo domain factors;sequence=GACTCCAATCA
NR2F1-AS1|NR_109825	TFBS	TFBS	745	755	0.806876	+	.	TF=DUX4;class=Homeo domain factors;sequence=GAACTTAGTTT
NR2F1-AS1|NR_109825	TFBS	TFBS	811	821	0.835082	+	.	TF=DUX4;class=Homeo domain factors;sequence=AAATGCAATTG
NR2F1-AS1|NR_109825	TFBS	TFBS	882	892	0.852372	+	.	TF=DUX4;class=Homeo domain factors;sequence=TAGTCTCATCT
NR2F1-AS1|NR_109825	TFBS	TFBS	245	255	0.822462	-	.	TF=DUX4;class=Homeo domain factors;sequence=AAATCCCAATA
NR2F1-AS1|NR_109825	TFBS	TFBS	443	453	0.806727	-	.	TF=DUX4;class=Homeo domain factors;sequence=GAACCTAAGTT
NR2F1-AS1|NR_109825	TFBS	TFBS	483	493	0.830058	-	.	TF=DUX4;class=Homeo domain factors;sequence=AAAGGCAATAT
NR2F1-AS1|NR_109825	TFBS	TFBS	580	590	0.87222	-	.	TF=DUX4;class=Homeo domain factors;sequence=CAAGGTTATCT
NR2F1-AS1|NR_109825	TFBS	TFBS	655	665	0.858568	-	.	TF=DUX4;class=Homeo domain factors;sequence=CAATGCAATAA
NR2F1-AS1|NR_109825	TFBS	TFBS	741	751	0.816611	-	.	TF=DUX4;class=Homeo domain factors;sequence=TAAGTTCCTTA
NR2F1-AS1|NR_109825	TFBS	TFBS	811	821	0.895303	-	.	TF=DUX4;class=Homeo domain factors;sequence=CAATTGCATTT
NR2F1-AS1|NR_109825	TFBS	TFBS	855	865	0.808239	-	.	TF=DUX4;class=Homeo domain factors;sequence=GGACGGAACCA
NR2F1-AS1|NR_109825	TFBS	TFBS	51	61	0.828708	+	.	TF=E2F4;class=Fork head / winged helix factors;sequence=GGCCGGCGGGA
NR2F1-AS1|NR_109825	TFBS	TFBS	54	64	0.976834	+	.	TF=E2F4;class=Fork head / winged helix factors;sequence=CGGCGGGAACA
NR2F1-AS1|NR_109825	TFBS	TFBS	98	108	0.87351	+	.	TF=E2F4;class=Fork head / winged helix factors;sequence=CAGCGCCAGGA
NR2F1-AS1|NR_109825	TFBS	TFBS	148	158	0.883365	+	.	TF=E2F4;class=Fork head / winged helix factors;sequence=GCGCGCAAACC
NR2F1-AS1|NR_109825	TFBS	TFBS	172	182	0.819814	+	.	TF=E2F4;class=Fork head / winged helix factors;sequence=CAGCTGGAGCA
NR2F1-AS1|NR_109825	TFBS	TFBS	260	270	0.91297	+	.	TF=E2F4;class=Fork head / winged helix factors;sequence=GCGCGGCAGCT
NR2F1-AS1|NR_109825	TFBS	TFBS	778	788	0.955254	+	.	TF=E2F4;class=Fork head / winged helix factors;sequence=GGGCGGGGAAA
NR2F1-AS1|NR_109825	TFBS	TFBS	779	789	0.805702	+	.	TF=E2F4;class=Fork head / winged helix factors;sequence=GGCGGGGAAAC
NR2F1-AS1|NR_109825	TFBS	TFBS	981	991	0.917488	+	.	TF=E2F4;class=Fork head / winged helix factors;sequence=AGCCGGGAAGG
NR2F1-AS1|NR_109825	TFBS	TFBS	93	103	0.801278	-	.	TF=E2F4;class=Fork head / winged helix factors;sequence=GCGCTGGGGCC
NR2F1-AS1|NR_109825	TFBS	TFBS	113	123	0.82861	-	.	TF=E2F4;class=Fork head / winged helix factors;sequence=GGGCGCGTGCC
NR2F1-AS1|NR_109825	TFBS	TFBS	255	265	0.807703	-	.	TF=E2F4;class=Fork head / winged helix factors;sequence=CCGCGCAGGTA
NR2F1-AS1|NR_109825	TFBS	TFBS	271	281	0.858209	-	.	TF=E2F4;class=Fork head / winged helix factors;sequence=CGGCGGGACCC
NR2F1-AS1|NR_109825	TFBS	TFBS	274	284	0.896221	-	.	TF=E2F4;class=Fork head / winged helix factors;sequence=GGGCGGCGGGA
NR2F1-AS1|NR_109825	TFBS	TFBS	319	329	0.811247	-	.	TF=E2F4;class=Fork head / winged helix factors;sequence=AAGCGGAGGTC
NR2F1-AS1|NR_109825	TFBS	TFBS	605	615	0.815621	-	.	TF=E2F4;class=Fork head / winged helix factors;sequence=CAGAGGGAGCT
NR2F1-AS1|NR_109825	TFBS	TFBS	701	711	0.801025	-	.	TF=E2F4;class=Fork head / winged helix factors;sequence=GGGAGGAAGGC
NR2F1-AS1|NR_109825	TFBS	TFBS	863	873	0.914048	-	.	TF=E2F4;class=Fork head / winged helix factors;sequence=CGGCGGAAGGA
NR2F1-AS1|NR_109825	TFBS	TFBS	935	945	0.819411	-	.	TF=E2F4;class=Fork head / winged helix factors;sequence=CGGCAGGGAAT
NR2F1-AS1|NR_109825	TFBS	TFBS	938	948	0.898687	-	.	TF=E2F4;class=Fork head / winged helix factors;sequence=AAGCGGCAGGG
NR2F1-AS1|NR_109825	TFBS	TFBS	957	967	0.853773	-	.	TF=E2F4;class=Fork head / winged helix factors;sequence=GGTCGGGAGCT
NR2F1-AS1|NR_109825	TFBS	TFBS	54	64	0.951074	+	.	TF=E2F6;class=Fork head / winged helix factors;sequence=CGGCGGGAACA
NR2F1-AS1|NR_109825	TFBS	TFBS	172	182	0.809123	+	.	TF=E2F6;class=Fork head / winged helix factors;sequence=CAGCTGGAGCA
NR2F1-AS1|NR_109825	TFBS	TFBS	260	270	0.896524	+	.	TF=E2F6;class=Fork head / winged helix factors;sequence=GCGCGGCAGCT
NR2F1-AS1|NR_109825	TFBS	TFBS	614	624	0.839201	+	.	TF=E2F6;class=Fork head / winged helix factors;sequence=TGGAAGCAAAA
NR2F1-AS1|NR_109825	TFBS	TFBS	774	784	0.856114	+	.	TF=E2F6;class=Fork head / winged helix factors;sequence=AGGAGGGCGGG
NR2F1-AS1|NR_109825	TFBS	TFBS	778	788	0.878023	+	.	TF=E2F6;class=Fork head / winged helix factors;sequence=GGGCGGGGAAA
NR2F1-AS1|NR_109825	TFBS	TFBS	981	991	0.874977	+	.	TF=E2F6;class=Fork head / winged helix factors;sequence=AGCCGGGAAGG
NR2F1-AS1|NR_109825	TFBS	TFBS	271	281	0.837866	-	.	TF=E2F6;class=Fork head / winged helix factors;sequence=CGGCGGGACCC
NR2F1-AS1|NR_109825	TFBS	TFBS	274	284	0.817934	-	.	TF=E2F6;class=Fork head / winged helix factors;sequence=GGGCGGCGGGA
NR2F1-AS1|NR_109825	TFBS	TFBS	306	316	0.852664	-	.	TF=E2F6;class=Fork head / winged helix factors;sequence=GGGTGGGATAG
NR2F1-AS1|NR_109825	TFBS	TFBS	348	358	0.850408	-	.	TF=E2F6;class=Fork head / winged helix factors;sequence=GAAAGGGAAGG
NR2F1-AS1|NR_109825	TFBS	TFBS	368	378	0.802055	-	.	TF=E2F6;class=Fork head / winged helix factors;sequence=CAAAGGGAAAT
NR2F1-AS1|NR_109825	TFBS	TFBS	510	520	0.815104	-	.	TF=E2F6;class=Fork head / winged helix factors;sequence=TGGAGGGGGTT
NR2F1-AS1|NR_109825	TFBS	TFBS	605	615	0.905001	-	.	TF=E2F6;class=Fork head / winged helix factors;sequence=CAGAGGGAGCT
NR2F1-AS1|NR_109825	TFBS	TFBS	697	707	0.801886	-	.	TF=E2F6;class=Fork head / winged helix factors;sequence=GGAAGGCAGAC
NR2F1-AS1|NR_109825	TFBS	TFBS	701	711	0.917251	-	.	TF=E2F6;class=Fork head / winged helix factors;sequence=GGGAGGAAGGC
NR2F1-AS1|NR_109825	TFBS	TFBS	702	712	0.805508	-	.	TF=E2F6;class=Fork head / winged helix factors;sequence=AGGGAGGAAGG
NR2F1-AS1|NR_109825	TFBS	TFBS	856	866	0.847278	-	.	TF=E2F6;class=Fork head / winged helix factors;sequence=AGGACGGAACC
NR2F1-AS1|NR_109825	TFBS	TFBS	863	873	0.896056	-	.	TF=E2F6;class=Fork head / winged helix factors;sequence=CGGCGGAAGGA
NR2F1-AS1|NR_109825	TFBS	TFBS	900	910	0.831171	-	.	TF=E2F6;class=Fork head / winged helix factors;sequence=AAGCAGAAGAA
NR2F1-AS1|NR_109825	TFBS	TFBS	934	944	0.842588	-	.	TF=E2F6;class=Fork head / winged helix factors;sequence=GGCAGGGAATC
NR2F1-AS1|NR_109825	TFBS	TFBS	938	948	0.913241	-	.	TF=E2F6;class=Fork head / winged helix factors;sequence=AAGCGGCAGGG
NR2F1-AS1|NR_109825	TFBS	TFBS	957	967	0.853686	-	.	TF=E2F6;class=Fork head / winged helix factors;sequence=GGTCGGGAGCT
NR2F1-AS1|NR_109825	TFBS	TFBS	378	388	0.823623	+	.	TF=FOS;class=Basic leucine zipper factors (bZIP);sequence=GCTCAGTCAGT
NR2F1-AS1|NR_109825	TFBS	TFBS	393	403	0.838426	+	.	TF=FOS;class=Basic leucine zipper factors (bZIP);sequence=GCTGAGTCTCT
NR2F1-AS1|NR_109825	TFBS	TFBS	590	600	0.801964	+	.	TF=FOS;class=Basic leucine zipper factors (bZIP);sequence=GATGCTTCAGG
NR2F1-AS1|NR_109825	TFBS	TFBS	837	847	0.820968	+	.	TF=FOS;class=Basic leucine zipper factors (bZIP);sequence=AGTGTGTCAGT
NR2F1-AS1|NR_109825	TFBS	TFBS	378	388	0.821538	-	.	TF=FOS;class=Basic leucine zipper factors (bZIP);sequence=ACTGACTGAGC
NR2F1-AS1|NR_109825	TFBS	TFBS	393	403	0.822286	-	.	TF=FOS;class=Basic leucine zipper factors (bZIP);sequence=AGAGACTCAGC
NR2F1-AS1|NR_109825	TFBS	TFBS	818	828	0.806618	-	.	TF=FOS;class=Basic leucine zipper factors (bZIP);sequence=TGGGACTCAAT
NR2F1-AS1|NR_109825	TFBS	TFBS	837	847	0.838683	-	.	TF=FOS;class=Basic leucine zipper factors (bZIP);sequence=ACTGACACACT
NR2F1-AS1|NR_109825	TFBS	TFBS	378	388	0.826363	+	.	TF=FOSL1;class=Basic leucine zipper factors (bZIP);sequence=GCTCAGTCAGT
NR2F1-AS1|NR_109825	TFBS	TFBS	393	403	0.817122	+	.	TF=FOSL1;class=Basic leucine zipper factors (bZIP);sequence=GCTGAGTCTCT
NR2F1-AS1|NR_109825	TFBS	TFBS	818	828	0.811076	+	.	TF=FOSL1;class=Basic leucine zipper factors (bZIP);sequence=ATTGAGTCCCA
NR2F1-AS1|NR_109825	TFBS	TFBS	837	847	0.846744	+	.	TF=FOSL1;class=Basic leucine zipper factors (bZIP);sequence=AGTGTGTCAGT
NR2F1-AS1|NR_109825	TFBS	TFBS	378	388	0.842619	-	.	TF=FOSL1;class=Basic leucine zipper factors (bZIP);sequence=ACTGACTGAGC
NR2F1-AS1|NR_109825	TFBS	TFBS	393	403	0.866064	-	.	TF=FOSL1;class=Basic leucine zipper factors (bZIP);sequence=AGAGACTCAGC
NR2F1-AS1|NR_109825	TFBS	TFBS	837	847	0.818882	-	.	TF=FOSL1;class=Basic leucine zipper factors (bZIP);sequence=ACTGACACACT
NR2F1-AS1|NR_109825	TFBS	TFBS	377	387	0.825019	+	.	TF=FOSL2;class=Basic leucine zipper factors (bZIP);sequence=TGCTCAGTCAG
NR2F1-AS1|NR_109825	TFBS	TFBS	392	402	0.815242	+	.	TF=FOSL2;class=Basic leucine zipper factors (bZIP);sequence=AGCTGAGTCTC
NR2F1-AS1|NR_109825	TFBS	TFBS	589	599	0.909303	+	.	TF=FOSL2;class=Basic leucine zipper factors (bZIP);sequence=TGATGCTTCAG
NR2F1-AS1|NR_109825	TFBS	TFBS	817	827	0.812029	+	.	TF=FOSL2;class=Basic leucine zipper factors (bZIP);sequence=AATTGAGTCCC
NR2F1-AS1|NR_109825	TFBS	TFBS	836	846	0.856135	+	.	TF=FOSL2;class=Basic leucine zipper factors (bZIP);sequence=AAGTGTGTCAG
NR2F1-AS1|NR_109825	TFBS	TFBS	109	119	0.808858	-	.	TF=FOSL2;class=Basic leucine zipper factors (bZIP);sequence=GCGTGCCTCTG
NR2F1-AS1|NR_109825	TFBS	TFBS	379	389	0.819515	-	.	TF=FOSL2;class=Basic leucine zipper factors (bZIP);sequence=AACTGACTGAG
NR2F1-AS1|NR_109825	TFBS	TFBS	394	404	0.86835	-	.	TF=FOSL2;class=Basic leucine zipper factors (bZIP);sequence=TAGAGACTCAG
NR2F1-AS1|NR_109825	TFBS	TFBS	838	848	0.825932	-	.	TF=FOSL2;class=Basic leucine zipper factors (bZIP);sequence=GACTGACACAC
NR2F1-AS1|NR_109825	TFBS	TFBS	133	143	0.806088	-	.	TF=FOXH1;class=Fork head / winged helix factors;sequence=GCACGTACACA
NR2F1-AS1|NR_109825	TFBS	TFBS	417	427	0.823578	-	.	TF=FOXH1;class=Fork head / winged helix factors;sequence=GTAAAAACACT
NR2F1-AS1|NR_109825	TFBS	TFBS	57	71	0.815478	+	.	TF=HNF4G;class=Nuclear receptors with C4 zinc fingers;sequence=CGGGAACAGGGGGGT
NR2F1-AS1|NR_109825	TFBS	TFBS	103	117	0.861927	+	.	TF=HNF4G;class=Nuclear receptors with C4 zinc fingers;sequence=CCAGGACAGAGGCAC
NR2F1-AS1|NR_109825	TFBS	TFBS	226	240	0.803609	+	.	TF=HNF4G;class=Nuclear receptors with C4 zinc fingers;sequence=AGAACCCCAGTGCCA
NR2F1-AS1|NR_109825	TFBS	TFBS	496	510	0.849723	+	.	TF=HNF4G;class=Nuclear receptors with C4 zinc fingers;sequence=CGTTTGCAAAGGGGA
NR2F1-AS1|NR_109825	TFBS	TFBS	719	733	0.810667	+	.	TF=HNF4G;class=Nuclear receptors with C4 zinc fingers;sequence=ACATAACAAGGATGA
NR2F1-AS1|NR_109825	TFBS	TFBS	726	740	0.823827	+	.	TF=HNF4G;class=Nuclear receptors with C4 zinc fingers;sequence=AAGGATGAAAGAGTC
NR2F1-AS1|NR_109825	TFBS	TFBS	735	749	0.831922	+	.	TF=HNF4G;class=Nuclear receptors with C4 zinc fingers;sequence=AGAGTCTAAGGAACT
NR2F1-AS1|NR_109825	TFBS	TFBS	792	806	0.836703	+	.	TF=HNF4G;class=Nuclear receptors with C4 zinc fingers;sequence=CGGAATCAAGGACTT
NR2F1-AS1|NR_109825	TFBS	TFBS	828	842	0.809198	+	.	TF=HNF4G;class=Nuclear receptors with C4 zinc fingers;sequence=AACTCGCAAAGTGTG
NR2F1-AS1|NR_109825	TFBS	TFBS	925	939	0.804421	+	.	TF=HNF4G;class=Nuclear receptors with C4 zinc fingers;sequence=GGAACTCAGGATTCC
NR2F1-AS1|NR_109825	TFBS	TFBS	293	307	0.835802	-	.	TF=HNF4G;class=Nuclear receptors with C4 zinc fingers;sequence=AGTGCGCAGGGGTTC
NR2F1-AS1|NR_109825	TFBS	TFBS	318	332	0.814563	-	.	TF=HNF4G;class=Nuclear receptors with C4 zinc fingers;sequence=GGTAAGCGGAGGTCT
NR2F1-AS1|NR_109825	TFBS	TFBS	344	358	0.822407	-	.	TF=HNF4G;class=Nuclear receptors with C4 zinc fingers;sequence=GAAAGGGAAGGTACT
NR2F1-AS1|NR_109825	TFBS	TFBS	350	364	0.814206	-	.	TF=HNF4G;class=Nuclear receptors with C4 zinc fingers;sequence=GCAAAAGAAAGGGAA
NR2F1-AS1|NR_109825	TFBS	TFBS	370	384	0.878492	-	.	TF=HNF4G;class=Nuclear receptors with C4 zinc fingers;sequence=ACTGAGCAAAGGGAA
NR2F1-AS1|NR_109825	TFBS	TFBS	487	501	0.808006	-	.	TF=HNF4G;class=Nuclear receptors with C4 zinc fingers;sequence=CAAACGGAAAAGGCA
NR2F1-AS1|NR_109825	TFBS	TFBS	525	539	0.826654	-	.	TF=HNF4G;class=Nuclear receptors with C4 zinc fingers;sequence=GGACACCACAGCTCA
NR2F1-AS1|NR_109825	TFBS	TFBS	566	580	0.858454	-	.	TF=HNF4G;class=Nuclear receptors with C4 zinc fingers;sequence=TTTTTCCAAAGGTAA
NR2F1-AS1|NR_109825	TFBS	TFBS	582	596	0.833875	-	.	TF=HNF4G;class=Nuclear receptors with C4 zinc fingers;sequence=AAGCATCAAGGTTAT
NR2F1-AS1|NR_109825	TFBS	TFBS	583	597	0.81446	-	.	TF=HNF4G;class=Nuclear receptors with C4 zinc fingers;sequence=GAAGCATCAAGGTTA
NR2F1-AS1|NR_109825	TFBS	TFBS	705	719	0.804171	-	.	TF=HNF4G;class=Nuclear receptors with C4 zinc fingers;sequence=TGAGCTCAGGGAGGA
NR2F1-AS1|NR_109825	TFBS	TFBS	743	757	0.820102	-	.	TF=HNF4G;class=Nuclear receptors with C4 zinc fingers;sequence=GGAAACTAAGTTCCT
NR2F1-AS1|NR_109825	TFBS	TFBS	785	799	0.831868	-	.	TF=HNF4G;class=Nuclear receptors with C4 zinc fingers;sequence=TGATTCCGAAGTTTC
NR2F1-AS1|NR_109825	TFBS	TFBS	814	828	0.807815	-	.	TF=HNF4G;class=Nuclear receptors with C4 zinc fingers;sequence=TGGGACTCAATTGCA
NR2F1-AS1|NR_109825	TFBS	TFBS	916	930	0.800472	-	.	TF=HNF4G;class=Nuclear receptors with C4 zinc fingers;sequence=AGTTCCTAGAGATCT
NR2F1-AS1|NR_109825	TFBS	TFBS	963	977	0.803318	-	.	TF=HNF4G;class=Nuclear receptors with C4 zinc fingers;sequence=GATGCGGAGGGGTCG
NR2F1-AS1|NR_109825	TFBS	TFBS	708	720	0.890346	+	.	TF=JUN;class=Basic leucine zipper factors (bZIP);sequence=TCCCTGAGCTCAC
NR2F1-AS1|NR_109825	TFBS	TFBS	724	736	0.826571	+	.	TF=JUN;class=Basic leucine zipper factors (bZIP);sequence=ACAAGGATGAAAG
NR2F1-AS1|NR_109825	TFBS	TFBS	36	48	0.876421	-	.	TF=JUN;class=Basic leucine zipper factors (bZIP);sequence=TTGATGATGTCGC
NR2F1-AS1|NR_109825	TFBS	TFBS	374	386	0.862177	-	.	TF=JUN;class=Basic leucine zipper factors (bZIP);sequence=TGACTGAGCAAAG
NR2F1-AS1|NR_109825	TFBS	TFBS	711	723	0.905134	-	.	TF=JUN;class=Basic leucine zipper factors (bZIP);sequence=TATGTGAGCTCAG
NR2F1-AS1|NR_109825	TFBS	TFBS	389	402	0.810677	+	.	TF=JUN(var.2);class=Basic leucine zipper factors (bZIP);sequence=TCTAGCTGAGTCTC
NR2F1-AS1|NR_109825	TFBS	TFBS	463	476	0.839236	+	.	TF=JUN(var.2);class=Basic leucine zipper factors (bZIP);sequence=CTAAAATGAAAAAA
NR2F1-AS1|NR_109825	TFBS	TFBS	833	846	0.870535	+	.	TF=JUN(var.2);class=Basic leucine zipper factors (bZIP);sequence=GCAAAGTGTGTCAG
NR2F1-AS1|NR_109825	TFBS	TFBS	379	392	0.838353	-	.	TF=JUN(var.2);class=Basic leucine zipper factors (bZIP);sequence=TAGAACTGACTGAG
NR2F1-AS1|NR_109825	TFBS	TFBS	394	407	0.813138	-	.	TF=JUN(var.2);class=Basic leucine zipper factors (bZIP);sequence=CTCTAGAGACTCAG
NR2F1-AS1|NR_109825	TFBS	TFBS	819	832	0.817473	-	.	TF=JUN(var.2);class=Basic leucine zipper factors (bZIP);sequence=GAGTTGGGACTCAA
NR2F1-AS1|NR_109825	TFBS	TFBS	838	851	0.914999	-	.	TF=JUN(var.2);class=Basic leucine zipper factors (bZIP);sequence=GGAGACTGACACAC
NR2F1-AS1|NR_109825	TFBS	TFBS	377	387	0.840879	+	.	TF=JUNB;class=Basic leucine zipper factors (bZIP);sequence=TGCTCAGTCAG
NR2F1-AS1|NR_109825	TFBS	TFBS	392	402	0.831996	+	.	TF=JUNB;class=Basic leucine zipper factors (bZIP);sequence=AGCTGAGTCTC
NR2F1-AS1|NR_109825	TFBS	TFBS	589	599	0.847974	+	.	TF=JUNB;class=Basic leucine zipper factors (bZIP);sequence=TGATGCTTCAG
NR2F1-AS1|NR_109825	TFBS	TFBS	836	846	0.862057	+	.	TF=JUNB;class=Basic leucine zipper factors (bZIP);sequence=AAGTGTGTCAG
NR2F1-AS1|NR_109825	TFBS	TFBS	379	389	0.839853	-	.	TF=JUNB;class=Basic leucine zipper factors (bZIP);sequence=AACTGACTGAG
NR2F1-AS1|NR_109825	TFBS	TFBS	394	404	0.868034	-	.	TF=JUNB;class=Basic leucine zipper factors (bZIP);sequence=TAGAGACTCAG
NR2F1-AS1|NR_109825	TFBS	TFBS	423	433	0.817998	-	.	TF=JUNB;class=Basic leucine zipper factors (bZIP);sequence=CGACGAGTAAA
NR2F1-AS1|NR_109825	TFBS	TFBS	819	829	0.837946	-	.	TF=JUNB;class=Basic leucine zipper factors (bZIP);sequence=TTGGGACTCAA
NR2F1-AS1|NR_109825	TFBS	TFBS	838	848	0.836724	-	.	TF=JUNB;class=Basic leucine zipper factors (bZIP);sequence=GACTGACACAC
NR2F1-AS1|NR_109825	TFBS	TFBS	378	388	0.842616	+	.	TF=JUND;class=Basic leucine zipper factors (bZIP);sequence=GCTCAGTCAGT
NR2F1-AS1|NR_109825	TFBS	TFBS	393	403	0.849789	+	.	TF=JUND;class=Basic leucine zipper factors (bZIP);sequence=GCTGAGTCTCT
NR2F1-AS1|NR_109825	TFBS	TFBS	590	600	0.841568	+	.	TF=JUND;class=Basic leucine zipper factors (bZIP);sequence=GATGCTTCAGG
NR2F1-AS1|NR_109825	TFBS	TFBS	837	847	0.853872	+	.	TF=JUND;class=Basic leucine zipper factors (bZIP);sequence=AGTGTGTCAGT
NR2F1-AS1|NR_109825	TFBS	TFBS	378	388	0.855324	-	.	TF=JUND;class=Basic leucine zipper factors (bZIP);sequence=ACTGACTGAGC
NR2F1-AS1|NR_109825	TFBS	TFBS	393	403	0.867075	-	.	TF=JUND;class=Basic leucine zipper factors (bZIP);sequence=AGAGACTCAGC
NR2F1-AS1|NR_109825	TFBS	TFBS	837	847	0.853259	-	.	TF=JUND;class=Basic leucine zipper factors (bZIP);sequence=ACTGACACACT
NR2F1-AS1|NR_109825	TFBS	TFBS	32	46	0.860801	+	.	TF=JUND(var.2);class=Basic leucine zipper factors (bZIP);sequence=TTGAGCGACATCATC
NR2F1-AS1|NR_109825	TFBS	TFBS	707	721	0.880039	+	.	TF=JUND(var.2);class=Basic leucine zipper factors (bZIP);sequence=CTCCCTGAGCTCACA
NR2F1-AS1|NR_109825	TFBS	TFBS	712	726	0.809859	+	.	TF=JUND(var.2);class=Basic leucine zipper factors (bZIP);sequence=TGAGCTCACATAACA
NR2F1-AS1|NR_109825	TFBS	TFBS	35	49	0.865267	-	.	TF=JUND(var.2);class=Basic leucine zipper factors (bZIP);sequence=CTTGATGATGTCGCT
NR2F1-AS1|NR_109825	TFBS	TFBS	530	544	0.821397	-	.	TF=JUND(var.2);class=Basic leucine zipper factors (bZIP);sequence=GCTAGGGACACCACA
NR2F1-AS1|NR_109825	TFBS	TFBS	601	615	0.807755	-	.	TF=JUND(var.2);class=Basic leucine zipper factors (bZIP);sequence=CAGAGGGAGCTCAAA
NR2F1-AS1|NR_109825	TFBS	TFBS	710	724	0.913625	-	.	TF=JUND(var.2);class=Basic leucine zipper factors (bZIP);sequence=TTATGTGAGCTCAGG
NR2F1-AS1|NR_109825	TFBS	TFBS	715	729	0.83736	-	.	TF=JUND(var.2);class=Basic leucine zipper factors (bZIP);sequence=CCTTGTTATGTGAGC
NR2F1-AS1|NR_109825	TFBS	TFBS	880	894	0.830341	-	.	TF=JUND(var.2);class=Basic leucine zipper factors (bZIP);sequence=CTAGATGAGACTAGA
NR2F1-AS1|NR_109825	TFBS	TFBS	200	214	0.827756	+	.	TF=MEF2C;class=MADS box factors;sequence=TGGCTGTATTTAGAC
NR2F1-AS1|NR_109825	TFBS	TFBS	459	473	0.898425	+	.	TF=MEF2C;class=MADS box factors;sequence=AATCCTAAAATGAAA
NR2F1-AS1|NR_109825	TFBS	TFBS	465	479	0.868166	+	.	TF=MEF2C;class=MADS box factors;sequence=AAAATGAAAAAAAAA
NR2F1-AS1|NR_109825	TFBS	TFBS	569	583	0.830395	+	.	TF=MEF2C;class=MADS box factors;sequence=CCTTTGGAAAAAGAT
NR2F1-AS1|NR_109825	TFBS	TFBS	616	630	0.829838	+	.	TF=MEF2C;class=MADS box factors;sequence=GAAGCAAAAAGAGAA
NR2F1-AS1|NR_109825	TFBS	TFBS	25	39	0.82394	-	.	TF=MEF2C;class=MADS box factors;sequence=TCGCTCAAACTAGAT
NR2F1-AS1|NR_109825	TFBS	TFBS	201	215	0.893321	-	.	TF=MEF2C;class=MADS box factors;sequence=GGTCTAAATACAGCC
NR2F1-AS1|NR_109825	TFBS	TFBS	203	217	0.846744	-	.	TF=MEF2C;class=MADS box factors;sequence=TTGGTCTAAATACAG
NR2F1-AS1|NR_109825	TFBS	TFBS	416	430	0.836257	-	.	TF=MEF2C;class=MADS box factors;sequence=CGAGTAAAAACACTT
NR2F1-AS1|NR_109825	TFBS	TFBS	564	578	0.802375	-	.	TF=MEF2C;class=MADS box factors;sequence=TTTCCAAAGGTAAAA
NR2F1-AS1|NR_109825	TFBS	TFBS	906	920	0.807933	-	.	TF=MEF2C;class=MADS box factors;sequence=GATCTACAGAAAGCA
NR2F1-AS1|NR_109825	TFBS	TFBS	373	387	0.860719	-	.	TF=MAF::NFE2;class=Basic leucine zipper factors (bZIP);sequence=CTGACTGAGCAAAGG
NR2F1-AS1|NR_109825	TFBS	TFBS	388	402	0.808118	-	.	TF=MAF::NFE2;class=Basic leucine zipper factors (bZIP);sequence=GAGACTCAGCTAGAA
NR2F1-AS1|NR_109825	TFBS	TFBS	630	644	0.902418	+	.	TF=NFYB;class=Other alpha;sequence=AACGACTCCAATCAC
NR2F1-AS1|NR_109825	TFBS	TFBS	76	90	0.809698	-	.	TF=NFYB;class=Other alpha;sequence=AGGTTGTCCAAGCAG
NR2F1-AS1|NR_109825	TFBS	TFBS	57	71	0.814244	+	.	TF=NR2C2;class=Nuclear receptors with C4 zinc fingers;sequence=CGGGAACAGGGGGGT
NR2F1-AS1|NR_109825	TFBS	TFBS	496	510	0.822883	+	.	TF=NR2C2;class=Nuclear receptors with C4 zinc fingers;sequence=CGTTTGCAAAGGGGA
NR2F1-AS1|NR_109825	TFBS	TFBS	85	99	0.815182	-	.	TF=NR2C2;class=Nuclear receptors with C4 zinc fingers;sequence=TGGGGCCTGAGGTTG
NR2F1-AS1|NR_109825	TFBS	TFBS	311	325	0.8889	-	.	TF=NR2C2;class=Nuclear receptors with C4 zinc fingers;sequence=GGAGGTCTGGGGTGG
NR2F1-AS1|NR_109825	TFBS	TFBS	370	384	0.815986	-	.	TF=NR2C2;class=Nuclear receptors with C4 zinc fingers;sequence=ACTGAGCAAAGGGAA
NR2F1-AS1|NR_109825	TFBS	TFBS	486	500	0.814755	-	.	TF=NR2C2;class=Nuclear receptors with C4 zinc fingers;sequence=AAACGGAAAAGGCAA
NR2F1-AS1|NR_109825	TFBS	TFBS	699	713	0.81055	-	.	TF=NR2C2;class=Nuclear receptors with C4 zinc fingers;sequence=CAGGGAGGAAGGCAG
NR2F1-AS1|NR_109825	TFBS	TFBS	700	714	0.837022	-	.	TF=NR2C2;class=Nuclear receptors with C4 zinc fingers;sequence=TCAGGGAGGAAGGCA
NR2F1-AS1|NR_109825	TFBS	TFBS	705	719	0.839411	-	.	TF=NR2C2;class=Nuclear receptors with C4 zinc fingers;sequence=TGAGCTCAGGGAGGA
NR2F1-AS1|NR_109825	TFBS	TFBS	963	977	0.80464	-	.	TF=NR2C2;class=Nuclear receptors with C4 zinc fingers;sequence=GATGCGGAGGGGTCG
NR2F1-AS1|NR_109825	TFBS	TFBS	88	98	0.821792	+	.	TF=NRF1;class=Basic leucine zipper factors (bZIP);sequence=CCTCAGGCCCC
NR2F1-AS1|NR_109825	TFBS	TFBS	94	104	0.861169	+	.	TF=NRF1;class=Basic leucine zipper factors (bZIP);sequence=GCCCCAGCGCC
NR2F1-AS1|NR_109825	TFBS	TFBS	108	118	0.806076	+	.	TF=NRF1;class=Basic leucine zipper factors (bZIP);sequence=ACAGAGGCACG
NR2F1-AS1|NR_109825	TFBS	TFBS	112	122	0.849299	+	.	TF=NRF1;class=Basic leucine zipper factors (bZIP);sequence=AGGCACGCGCC
NR2F1-AS1|NR_109825	TFBS	TFBS	114	124	0.912126	+	.	TF=NRF1;class=Basic leucine zipper factors (bZIP);sequence=GCACGCGCCCG
NR2F1-AS1|NR_109825	TFBS	TFBS	118	128	0.84764	+	.	TF=NRF1;class=Basic leucine zipper factors (bZIP);sequence=GCGCCCGTGTG
NR2F1-AS1|NR_109825	TFBS	TFBS	120	130	0.890731	+	.	TF=NRF1;class=Basic leucine zipper factors (bZIP);sequence=GCCCGTGTGAG
NR2F1-AS1|NR_109825	TFBS	TFBS	128	138	0.814482	+	.	TF=NRF1;class=Basic leucine zipper factors (bZIP);sequence=GAGTGTGTGTA
NR2F1-AS1|NR_109825	TFBS	TFBS	134	144	0.813495	+	.	TF=NRF1;class=Basic leucine zipper factors (bZIP);sequence=GTGTACGTGCG
NR2F1-AS1|NR_109825	TFBS	TFBS	136	146	0.86057	+	.	TF=NRF1;class=Basic leucine zipper factors (bZIP);sequence=GTACGTGCGCG
NR2F1-AS1|NR_109825	TFBS	TFBS	138	148	0.816548	+	.	TF=NRF1;class=Basic leucine zipper factors (bZIP);sequence=ACGTGCGCGTG
NR2F1-AS1|NR_109825	TFBS	TFBS	140	150	0.842069	+	.	TF=NRF1;class=Basic leucine zipper factors (bZIP);sequence=GTGCGCGTGCG
NR2F1-AS1|NR_109825	TFBS	TFBS	142	152	0.989626	+	.	TF=NRF1;class=Basic leucine zipper factors (bZIP);sequence=GCGCGTGCGCG
NR2F1-AS1|NR_109825	TFBS	TFBS	144	154	0.937758	+	.	TF=NRF1;class=Basic leucine zipper factors (bZIP);sequence=GCGTGCGCGCA
NR2F1-AS1|NR_109825	TFBS	TFBS	172	182	0.822521	+	.	TF=NRF1;class=Basic leucine zipper factors (bZIP);sequence=CAGCTGGAGCA
NR2F1-AS1|NR_109825	TFBS	TFBS	183	193	0.809121	+	.	TF=NRF1;class=Basic leucine zipper factors (bZIP);sequence=CAGCAGCCCCG
NR2F1-AS1|NR_109825	TFBS	TFBS	193	203	0.820404	+	.	TF=NRF1;class=Basic leucine zipper factors (bZIP);sequence=GAGCACGTGGC
NR2F1-AS1|NR_109825	TFBS	TFBS	216	226	0.878281	+	.	TF=NRF1;class=Basic leucine zipper factors (bZIP);sequence=AAGTCTGTCCA
NR2F1-AS1|NR_109825	TFBS	TFBS	229	239	0.816221	+	.	TF=NRF1;class=Basic leucine zipper factors (bZIP);sequence=ACCCCAGTGCC
NR2F1-AS1|NR_109825	TFBS	TFBS	275	285	0.874623	+	.	TF=NRF1;class=Basic leucine zipper factors (bZIP);sequence=CCCGCCGCCCG
NR2F1-AS1|NR_109825	TFBS	TFBS	295	305	0.951165	+	.	TF=NRF1;class=Basic leucine zipper factors (bZIP);sequence=ACCCCTGCGCA
NR2F1-AS1|NR_109825	TFBS	TFBS	518	528	0.851893	+	.	TF=NRF1;class=Basic leucine zipper factors (bZIP);sequence=CCAGATGTGAG
NR2F1-AS1|NR_109825	TFBS	TFBS	762	772	0.815363	+	.	TF=NRF1;class=Basic leucine zipper factors (bZIP);sequence=ACGCTCTTGCA
NR2F1-AS1|NR_109825	TFBS	TFBS	836	846	0.826971	+	.	TF=NRF1;class=Basic leucine zipper factors (bZIP);sequence=AAGTGTGTCAG
NR2F1-AS1|NR_109825	TFBS	TFBS	965	975	0.851232	+	.	TF=NRF1;class=Basic leucine zipper factors (bZIP);sequence=ACCCCTCCGCA
NR2F1-AS1|NR_109825	TFBS	TFBS	49	59	0.881983	-	.	TF=NRF1;class=Basic leucine zipper factors (bZIP);sequence=CCGCCGGCCAC
NR2F1-AS1|NR_109825	TFBS	TFBS	59	69	0.81006	-	.	TF=NRF1;class=Basic leucine zipper factors (bZIP);sequence=CCCCCTGTTCC
NR2F1-AS1|NR_109825	TFBS	TFBS	81	91	0.890456	-	.	TF=NRF1;class=Basic leucine zipper factors (bZIP);sequence=GAGGTTGTCCA
NR2F1-AS1|NR_109825	TFBS	TFBS	93	103	0.853421	-	.	TF=NRF1;class=Basic leucine zipper factors (bZIP);sequence=GCGCTGGGGCC
NR2F1-AS1|NR_109825	TFBS	TFBS	111	121	0.858255	-	.	TF=NRF1;class=Basic leucine zipper factors (bZIP);sequence=GCGCGTGCCTC
NR2F1-AS1|NR_109825	TFBS	TFBS	113	123	0.835383	-	.	TF=NRF1;class=Basic leucine zipper factors (bZIP);sequence=GGGCGCGTGCC
NR2F1-AS1|NR_109825	TFBS	TFBS	115	125	0.82854	-	.	TF=NRF1;class=Basic leucine zipper factors (bZIP);sequence=ACGGGCGCGTG
NR2F1-AS1|NR_109825	TFBS	TFBS	117	127	0.921811	-	.	TF=NRF1;class=Basic leucine zipper factors (bZIP);sequence=ACACGGGCGCG
NR2F1-AS1|NR_109825	TFBS	TFBS	135	145	0.849727	-	.	TF=NRF1;class=Basic leucine zipper factors (bZIP);sequence=GCGCACGTACA
NR2F1-AS1|NR_109825	TFBS	TFBS	139	149	0.837885	-	.	TF=NRF1;class=Basic leucine zipper factors (bZIP);sequence=GCACGCGCACG
NR2F1-AS1|NR_109825	TFBS	TFBS	141	151	0.975916	-	.	TF=NRF1;class=Basic leucine zipper factors (bZIP);sequence=GCGCACGCGCA
NR2F1-AS1|NR_109825	TFBS	TFBS	143	153	0.867666	-	.	TF=NRF1;class=Basic leucine zipper factors (bZIP);sequence=GCGCGCACGCG
NR2F1-AS1|NR_109825	TFBS	TFBS	149	159	0.824268	-	.	TF=NRF1;class=Basic leucine zipper factors (bZIP);sequence=CGGTTTGCGCG
NR2F1-AS1|NR_109825	TFBS	TFBS	168	178	0.894886	-	.	TF=NRF1;class=Basic leucine zipper factors (bZIP);sequence=CCAGCTGTGCG
NR2F1-AS1|NR_109825	TFBS	TFBS	192	202	0.837294	-	.	TF=NRF1;class=Basic leucine zipper factors (bZIP);sequence=CCACGTGCTCG
NR2F1-AS1|NR_109825	TFBS	TFBS	235	245	0.806731	-	.	TF=NRF1;class=Basic leucine zipper factors (bZIP);sequence=ACGCCTGGCAC
NR2F1-AS1|NR_109825	TFBS	TFBS	253	263	0.811477	-	.	TF=NRF1;class=Basic leucine zipper factors (bZIP);sequence=GCGCAGGTAAA
NR2F1-AS1|NR_109825	TFBS	TFBS	259	269	0.857531	-	.	TF=NRF1;class=Basic leucine zipper factors (bZIP);sequence=GCTGCCGCGCA
NR2F1-AS1|NR_109825	TFBS	TFBS	261	271	0.818362	-	.	TF=NRF1;class=Basic leucine zipper factors (bZIP);sequence=CAGCTGCCGCG
NR2F1-AS1|NR_109825	TFBS	TFBS	278	288	0.81441	-	.	TF=NRF1;class=Basic leucine zipper factors (bZIP);sequence=GACCGGGCGGC
NR2F1-AS1|NR_109825	TFBS	TFBS	317	327	0.801982	-	.	TF=NRF1;class=Basic leucine zipper factors (bZIP);sequence=GCGGAGGTCTG
NR2F1-AS1|NR_109825	TFBS	TFBS	430	440	0.819798	-	.	TF=NRF1;class=Basic leucine zipper factors (bZIP);sequence=GTACCTGCGAC
NR2F1-AS1|NR_109825	TFBS	TFBS	830	840	0.832412	-	.	TF=NRF1;class=Basic leucine zipper factors (bZIP);sequence=CACTTTGCGAG
NR2F1-AS1|NR_109825	TFBS	TFBS	249	261	0.869902	+	.	TF=POU2F2;class=Homeo domain factors;sequence=GGGATTTACCTGC
NR2F1-AS1|NR_109825	TFBS	TFBS	356	368	0.818524	+	.	TF=POU2F2;class=Homeo domain factors;sequence=TTCTTTTGCCCGA
NR2F1-AS1|NR_109825	TFBS	TFBS	545	557	0.828881	+	.	TF=POU2F2;class=Homeo domain factors;sequence=AGGTTTTGCAAGT
NR2F1-AS1|NR_109825	TFBS	TFBS	561	573	0.87029	+	.	TF=POU2F2;class=Homeo domain factors;sequence=TTGTTTTACCTTT
NR2F1-AS1|NR_109825	TFBS	TFBS	763	775	0.820387	+	.	TF=POU2F2;class=Homeo domain factors;sequence=CGCTCTTGCATAG
NR2F1-AS1|NR_109825	TFBS	TFBS	466	478	0.922099	-	.	TF=POU2F2;class=Homeo domain factors;sequence=TTTTTTTTCATTT
NR2F1-AS1|NR_109825	TFBS	TFBS	811	823	0.870303	-	.	TF=POU2F2;class=Homeo domain factors;sequence=CTCAATTGCATTT
NR2F1-AS1|NR_109825	TFBS	TFBS	699	711	0.84298	+	.	TF=SMAD2::SMAD3::SMAD4;class=SMAD/NF-1 DNA-binding domain factors;sequence=CTGCCTTCCTCCC
NR2F1-AS1|NR_109825	TFBS	TFBS	105	117	0.801958	-	.	TF=SMAD2::SMAD3::SMAD4;class=SMAD/NF-1 DNA-binding domain factors;sequence=GTGCCTCTGTCCT
NR2F1-AS1|NR_109825	TFBS	TFBS	233	245	0.840441	-	.	TF=SMAD2::SMAD3::SMAD4;class=SMAD/NF-1 DNA-binding domain factors;sequence=ACGCCTGGCACTG
NR2F1-AS1|NR_109825	TFBS	TFBS	661	673	0.802223	-	.	TF=SMAD2::SMAD3::SMAD4;class=SMAD/NF-1 DNA-binding domain factors;sequence=CTATCTCTCAATG
NR2F1-AS1|NR_109825	TFBS	TFBS	838	850	0.871538	-	.	TF=SMAD2::SMAD3::SMAD4;class=SMAD/NF-1 DNA-binding domain factors;sequence=GAGACTGACACAC
NR2F1-AS1|NR_109825	TFBS	TFBS	273	287	0.86259	+	.	TF=SP2;class=C2H2 zinc finger factors;sequence=GTCCCGCCGCCCGGT
NR2F1-AS1|NR_109825	TFBS	TFBS	308	322	0.900113	+	.	TF=SP2;class=C2H2 zinc finger factors;sequence=ATCCCACCCCAGACC
NR2F1-AS1|NR_109825	TFBS	TFBS	321	335	0.849707	+	.	TF=SP2;class=C2H2 zinc finger factors;sequence=CCTCCGCTTACCGTT
NR2F1-AS1|NR_109825	TFBS	TFBS	346	360	0.829097	+	.	TF=SP2;class=C2H2 zinc finger factors;sequence=TACCTTCCCTTTCTT
NR2F1-AS1|NR_109825	TFBS	TFBS	696	710	0.866132	+	.	TF=SP2;class=C2H2 zinc finger factors;sequence=TGTCTGCCTTCCTCC
NR2F1-AS1|NR_109825	TFBS	TFBS	700	714	0.859849	+	.	TF=SP2;class=C2H2 zinc finger factors;sequence=TGCCTTCCTCCCTGA
NR2F1-AS1|NR_109825	TFBS	TFBS	703	717	0.858272	+	.	TF=SP2;class=C2H2 zinc finger factors;sequence=CTTCCTCCCTGAGCT
NR2F1-AS1|NR_109825	TFBS	TFBS	857	871	0.8281	+	.	TF=SP2;class=C2H2 zinc finger factors;sequence=GTTCCGTCCTTCCGC
NR2F1-AS1|NR_109825	TFBS	TFBS	858	872	0.812173	+	.	TF=SP2;class=C2H2 zinc finger factors;sequence=TTCCGTCCTTCCGCC
NR2F1-AS1|NR_109825	TFBS	TFBS	902	916	0.800707	+	.	TF=SP2;class=C2H2 zinc finger factors;sequence=CTTCTGCTTTCTGTA
NR2F1-AS1|NR_109825	TFBS	TFBS	937	951	0.801099	+	.	TF=SP2;class=C2H2 zinc finger factors;sequence=TCCCTGCCGCTTAGC
NR2F1-AS1|NR_109825	TFBS	TFBS	959	973	0.860462	+	.	TF=SP2;class=C2H2 zinc finger factors;sequence=CTCCCGACCCCTCCG
NR2F1-AS1|NR_109825	TFBS	TFBS	960	974	0.829281	+	.	TF=SP2;class=C2H2 zinc finger factors;sequence=TCCCGACCCCTCCGC
NR2F1-AS1|NR_109825	TFBS	TFBS	965	979	0.823911	+	.	TF=SP2;class=C2H2 zinc finger factors;sequence=ACCCCTCCGCATCCC
NR2F1-AS1|NR_109825	TFBS	TFBS	968	982	0.8098	+	.	TF=SP2;class=C2H2 zinc finger factors;sequence=CCTCCGCATCCCTAG
NR2F1-AS1|NR_109825	TFBS	TFBS	106	120	0.823664	-	.	TF=SP2;class=C2H2 zinc finger factors;sequence=CGCGTGCCTCTGTCC
NR2F1-AS1|NR_109825	TFBS	TFBS	768	782	0.870627	-	.	TF=SP2;class=C2H2 zinc finger factors;sequence=CGCCCTCCTATGCAA
NR2F1-AS1|NR_109825	TFBS	TFBS	772	786	0.928331	-	.	TF=SP2;class=C2H2 zinc finger factors;sequence=TCCCCGCCCTCCTAT
NR2F1-AS1|NR_109825	TFBS	TFBS	324	338	0.816459	+	.	TF=STAT1::STAT2;class=STAT domain factors;sequence=CCGCTTACCGTTTTC
NR2F1-AS1|NR_109825	TFBS	TFBS	345	359	0.83052	+	.	TF=STAT1::STAT2;class=STAT domain factors;sequence=GTACCTTCCCTTTCT
NR2F1-AS1|NR_109825	TFBS	TFBS	351	365	0.840114	+	.	TF=STAT1::STAT2;class=STAT domain factors;sequence=TCCCTTTCTTTTGCC
NR2F1-AS1|NR_109825	TFBS	TFBS	469	483	0.814647	-	.	TF=STAT1::STAT2;class=STAT domain factors;sequence=TGATTTTTTTTTTCA
NR2F1-AS1|NR_109825	TFBS	TFBS	470	484	0.802965	-	.	TF=STAT1::STAT2;class=STAT domain factors;sequence=ATGATTTTTTTTTTC
NR2F1-AS1|NR_109825	TFBS	TFBS	501	515	0.800718	-	.	TF=STAT1::STAT2;class=STAT domain factors;sequence=GGGGTTCCCCTTTGC
NR2F1-AS1|NR_109825	TFBS	TFBS	615	629	0.829049	-	.	TF=STAT1::STAT2;class=STAT domain factors;sequence=TCTCTTTTTGCTTCC
NR2F1-AS1|NR_109825	TFBS	TFBS	621	635	0.851986	-	.	TF=STAT1::STAT2;class=STAT domain factors;sequence=GTCGTTTCTCTTTTT
NR2F1-AS1|NR_109825	TFBS	TFBS	808	822	0.807283	-	.	TF=STAT1::STAT2;class=STAT domain factors;sequence=TCAATTGCATTTCTT
NR2F1-AS1|NR_109825	TFBS	TFBS	7	20	0.846306	+	.	TF=TCF7L2;class=High-mobility group (HMG) domain factors;sequence=TGACTAGAGAGACC
NR2F1-AS1|NR_109825	TFBS	TFBS	447	460	0.827665	+	.	TF=TCF7L2;class=High-mobility group (HMG) domain factors;sequence=TAGGTTCACACAAA
NR2F1-AS1|NR_109825	TFBS	TFBS	464	477	0.894647	+	.	TF=TCF7L2;class=High-mobility group (HMG) domain factors;sequence=TAAAATGAAAAAAA
NR2F1-AS1|NR_109825	TFBS	TFBS	467	480	0.856999	+	.	TF=TCF7L2;class=High-mobility group (HMG) domain factors;sequence=AATGAAAAAAAAAA
NR2F1-AS1|NR_109825	TFBS	TFBS	469	482	0.805295	+	.	TF=TCF7L2;class=High-mobility group (HMG) domain factors;sequence=TGAAAAAAAAAATC
NR2F1-AS1|NR_109825	TFBS	TFBS	470	483	0.820827	+	.	TF=TCF7L2;class=High-mobility group (HMG) domain factors;sequence=GAAAAAAAAAATCA
NR2F1-AS1|NR_109825	TFBS	TFBS	616	629	0.84983	+	.	TF=TCF7L2;class=High-mobility group (HMG) domain factors;sequence=GAAGCAAAAAGAGA
NR2F1-AS1|NR_109825	TFBS	TFBS	617	630	0.801994	+	.	TF=TCF7L2;class=High-mobility group (HMG) domain factors;sequence=AAGCAAAAAGAGAA
NR2F1-AS1|NR_109825	TFBS	TFBS	659	672	0.809431	+	.	TF=TCF7L2;class=High-mobility group (HMG) domain factors;sequence=TGCATTGAGAGATA
NR2F1-AS1|NR_109825	TFBS	TFBS	717	730	0.842172	+	.	TF=TCF7L2;class=High-mobility group (HMG) domain factors;sequence=TCACATAACAAGGA
NR2F1-AS1|NR_109825	TFBS	TFBS	719	732	0.818283	+	.	TF=TCF7L2;class=High-mobility group (HMG) domain factors;sequence=ACATAACAAGGATG
NR2F1-AS1|NR_109825	TFBS	TFBS	726	739	0.941016	+	.	TF=TCF7L2;class=High-mobility group (HMG) domain factors;sequence=AAGGATGAAAGAGT
NR2F1-AS1|NR_109825	TFBS	TFBS	792	805	0.839432	+	.	TF=TCF7L2;class=High-mobility group (HMG) domain factors;sequence=CGGAATCAAGGACT
NR2F1-AS1|NR_109825	TFBS	TFBS	801	814	0.828941	+	.	TF=TCF7L2;class=High-mobility group (HMG) domain factors;sequence=GGACTTAAAGAAAT
NR2F1-AS1|NR_109825	TFBS	TFBS	351	364	0.886171	-	.	TF=TCF7L2;class=High-mobility group (HMG) domain factors;sequence=GCAAAAGAAAGGGA
NR2F1-AS1|NR_109825	TFBS	TFBS	371	384	0.842391	-	.	TF=TCF7L2;class=High-mobility group (HMG) domain factors;sequence=ACTGAGCAAAGGGA
NR2F1-AS1|NR_109825	TFBS	TFBS	417	430	0.8204	-	.	TF=TCF7L2;class=High-mobility group (HMG) domain factors;sequence=CGAGTAAAAACACT
NR2F1-AS1|NR_109825	TFBS	TFBS	583	596	0.875151	-	.	TF=TCF7L2;class=High-mobility group (HMG) domain factors;sequence=AAGCATCAAGGTTA
NR2F1-AS1|NR_109825	TFBS	TFBS	597	610	0.84146	-	.	TF=TCF7L2;class=High-mobility group (HMG) domain factors;sequence=GGAGCTCAAACCTG
NR2F1-AS1|NR_109825	TFBS	TFBS	874	887	0.830914	-	.	TF=TCF7L2;class=High-mobility group (HMG) domain factors;sequence=AGACTAGACAGTGA
NR2F1-AS1|NR_109825	TFBS	TFBS	881	894	0.812583	-	.	TF=TCF7L2;class=High-mobility group (HMG) domain factors;sequence=CTAGATGAGACTAG
NR2F1-AS1|NR_109825	TFBS	TFBS	907	920	0.820576	-	.	TF=TCF7L2;class=High-mobility group (HMG) domain factors;sequence=GATCTACAGAAAGC
NR2F1-AS1|NR_109825	TFBS	TFBS	458	478	0.800512	+	.	TF=ZNF263;class=C2H2 zinc finger factors;sequence=AAATCCTAAAATGAAAAAAAA
NR2F1-AS1|NR_109825	TFBS	TFBS	666	686	0.80287	+	.	TF=ZNF263;class=C2H2 zinc finger factors;sequence=AGAGATAGCAGGTGTTTAGGC
NR2F1-AS1|NR_109825	TFBS	TFBS	726	746	0.819409	+	.	TF=ZNF263;class=C2H2 zinc finger factors;sequence=AAGGATGAAAGAGTCTAAGGA
NR2F1-AS1|NR_109825	TFBS	TFBS	728	748	0.822112	+	.	TF=ZNF263;class=C2H2 zinc finger factors;sequence=GGATGAAAGAGTCTAAGGAAC
NR2F1-AS1|NR_109825	TFBS	TFBS	729	749	0.820551	+	.	TF=ZNF263;class=C2H2 zinc finger factors;sequence=GATGAAAGAGTCTAAGGAACT
NR2F1-AS1|NR_109825	TFBS	TFBS	794	814	0.82622	+	.	TF=ZNF263;class=C2H2 zinc finger factors;sequence=GAATCAAGGACTTAAAGAAAT
NR2F1-AS1|NR_109825	TFBS	TFBS	303	323	0.812188	-	.	TF=ZNF263;class=C2H2 zinc finger factors;sequence=AGGTCTGGGGTGGGATAGTGC
NR2F1-AS1|NR_109825	TFBS	TFBS	305	325	0.845349	-	.	TF=ZNF263;class=C2H2 zinc finger factors;sequence=GGAGGTCTGGGGTGGGATAGT
NR2F1-AS1|NR_109825	TFBS	TFBS	310	330	0.800631	-	.	TF=ZNF263;class=C2H2 zinc finger factors;sequence=TAAGCGGAGGTCTGGGGTGGG
NR2F1-AS1|NR_109825	TFBS	TFBS	319	339	0.800473	-	.	TF=ZNF263;class=C2H2 zinc finger factors;sequence=AGAAAACGGTAAGCGGAGGTC
NR2F1-AS1|NR_109825	TFBS	TFBS	320	340	0.822383	-	.	TF=ZNF263;class=C2H2 zinc finger factors;sequence=GAGAAAACGGTAAGCGGAGGT
NR2F1-AS1|NR_109825	TFBS	TFBS	324	344	0.853557	-	.	TF=ZNF263;class=C2H2 zinc finger factors;sequence=TGAGGAGAAAACGGTAAGCGG
NR2F1-AS1|NR_109825	TFBS	TFBS	332	352	0.830489	-	.	TF=ZNF263;class=C2H2 zinc finger factors;sequence=GAAGGTACTGAGGAGAAAACG
NR2F1-AS1|NR_109825	TFBS	TFBS	333	353	0.80118	-	.	TF=ZNF263;class=C2H2 zinc finger factors;sequence=GGAAGGTACTGAGGAGAAAAC
NR2F1-AS1|NR_109825	TFBS	TFBS	335	355	0.848802	-	.	TF=ZNF263;class=C2H2 zinc finger factors;sequence=AGGGAAGGTACTGAGGAGAAA
NR2F1-AS1|NR_109825	TFBS	TFBS	336	356	0.872786	-	.	TF=ZNF263;class=C2H2 zinc finger factors;sequence=AAGGGAAGGTACTGAGGAGAA
NR2F1-AS1|NR_109825	TFBS	TFBS	338	358	0.812016	-	.	TF=ZNF263;class=C2H2 zinc finger factors;sequence=GAAAGGGAAGGTACTGAGGAG
NR2F1-AS1|NR_109825	TFBS	TFBS	339	359	0.816747	-	.	TF=ZNF263;class=C2H2 zinc finger factors;sequence=AGAAAGGGAAGGTACTGAGGA
NR2F1-AS1|NR_109825	TFBS	TFBS	347	367	0.846439	-	.	TF=ZNF263;class=C2H2 zinc finger factors;sequence=CGGGCAAAAGAAAGGGAAGGT
NR2F1-AS1|NR_109825	TFBS	TFBS	351	371	0.819006	-	.	TF=ZNF263;class=C2H2 zinc finger factors;sequence=AAATCGGGCAAAAGAAAGGGA
NR2F1-AS1|NR_109825	TFBS	TFBS	352	372	0.810125	-	.	TF=ZNF263;class=C2H2 zinc finger factors;sequence=GAAATCGGGCAAAAGAAAGGG
NR2F1-AS1|NR_109825	TFBS	TFBS	353	373	0.838162	-	.	TF=ZNF263;class=C2H2 zinc finger factors;sequence=GGAAATCGGGCAAAAGAAAGG
NR2F1-AS1|NR_109825	TFBS	TFBS	354	374	0.832404	-	.	TF=ZNF263;class=C2H2 zinc finger factors;sequence=GGGAAATCGGGCAAAAGAAAG
NR2F1-AS1|NR_109825	TFBS	TFBS	355	375	0.819696	-	.	TF=ZNF263;class=C2H2 zinc finger factors;sequence=AGGGAAATCGGGCAAAAGAAA
NR2F1-AS1|NR_109825	TFBS	TFBS	356	376	0.847343	-	.	TF=ZNF263;class=C2H2 zinc finger factors;sequence=AAGGGAAATCGGGCAAAAGAA
NR2F1-AS1|NR_109825	TFBS	TFBS	357	377	0.80954	-	.	TF=ZNF263;class=C2H2 zinc finger factors;sequence=AAAGGGAAATCGGGCAAAAGA
NR2F1-AS1|NR_109825	TFBS	TFBS	371	391	0.817537	-	.	TF=ZNF263;class=C2H2 zinc finger factors;sequence=AGAACTGACTGAGCAAAGGGA
NR2F1-AS1|NR_109825	TFBS	TFBS	593	613	0.830733	-	.	TF=ZNF263;class=C2H2 zinc finger factors;sequence=GAGGGAGCTCAAACCTGAAGC
NR2F1-AS1|NR_109825	TFBS	TFBS	635	655	0.808151	-	.	TF=ZNF263;class=C2H2 zinc finger factors;sequence=AGATATAGACGGTGATTGGAG
NR2F1-AS1|NR_109825	TFBS	TFBS	644	664	0.812325	-	.	TF=ZNF263;class=C2H2 zinc finger factors;sequence=AATGCAATAAGATATAGACGG
NR2F1-AS1|NR_109825	TFBS	TFBS	689	709	0.81154	-	.	TF=ZNF263;class=C2H2 zinc finger factors;sequence=GAGGAAGGCAGACAATAGCTG
NR2F1-AS1|NR_109825	TFBS	TFBS	690	710	0.852683	-	.	TF=ZNF263;class=C2H2 zinc finger factors;sequence=GGAGGAAGGCAGACAATAGCT
NR2F1-AS1|NR_109825	TFBS	TFBS	699	719	0.835045	-	.	TF=ZNF263;class=C2H2 zinc finger factors;sequence=TGAGCTCAGGGAGGAAGGCAG
NR2F1-AS1|NR_109825	TFBS	TFBS	754	774	0.8285	-	.	TF=ZNF263;class=C2H2 zinc finger factors;sequence=TATGCAAGAGCGTTTGGGGAA
NR2F1-AS1|NR_109825	TFBS	TFBS	847	867	0.820829	-	.	TF=ZNF263;class=C2H2 zinc finger factors;sequence=AAGGACGGAACCACATGGAGA
NR2F1-AS1|NR_109825	TFBS	TFBS	848	868	0.830575	-	.	TF=ZNF263;class=C2H2 zinc finger factors;sequence=GAAGGACGGAACCACATGGAG
NR2F1-AS1|NR_109825	TFBS	TFBS	863	883	0.828438	-	.	TF=ZNF263;class=C2H2 zinc finger factors;sequence=TAGACAGTGACGGCGGAAGGA
NR2F1-AS1|NR_109825	TFBS	TFBS	872	892	0.81548	-	.	TF=ZNF263;class=C2H2 zinc finger factors;sequence=AGATGAGACTAGACAGTGACG
NR2F1-AS1|NR_109825	TFBS	TFBS	885	905	0.82793	-	.	TF=ZNF263;class=C2H2 zinc finger factors;sequence=GAAGAACGACACTAGATGAGA
NR2F1-AS1|NR_109825	TFBS	TFBS	901	921	0.828438	-	.	TF=ZNF263;class=C2H2 zinc finger factors;sequence=AGATCTACAGAAAGCAGAAGA
NR2F1-AS1|NR_109825	TFBS	TFBS	958	978	0.871946	-	.	TF=ZNF263;class=C2H2 zinc finger factors;sequence=GGATGCGGAGGGGTCGGGAGC
NR2F1-AS1|NR_109825	TFBS	TFBS	79	89	0.866632	+	.	TF=CEBPA;class=Basic leucine zipper factors (bZIP);sequence=CTTGGACAACC
NR2F1-AS1|NR_109825	TFBS	TFBS	374	384	0.801559	+	.	TF=CEBPA;class=Basic leucine zipper factors (bZIP);sequence=CTTTGCTCAGT
NR2F1-AS1|NR_109825	TFBS	TFBS	497	507	0.80478	+	.	TF=CEBPA;class=Basic leucine zipper factors (bZIP);sequence=GTTTGCAAAGG
NR2F1-AS1|NR_109825	TFBS	TFBS	547	557	0.826982	+	.	TF=CEBPA;class=Basic leucine zipper factors (bZIP);sequence=GTTTTGCAAGT
NR2F1-AS1|NR_109825	TFBS	TFBS	590	600	0.807349	+	.	TF=CEBPA;class=Basic leucine zipper factors (bZIP);sequence=GATGCTTCAGG
NR2F1-AS1|NR_109825	TFBS	TFBS	716	726	0.837164	+	.	TF=CEBPA;class=Basic leucine zipper factors (bZIP);sequence=CTCACATAACA
NR2F1-AS1|NR_109825	TFBS	TFBS	752	762	0.840571	+	.	TF=CEBPA;class=Basic leucine zipper factors (bZIP);sequence=GTTTCCCCAAA
NR2F1-AS1|NR_109825	TFBS	TFBS	767	777	0.852912	+	.	TF=CEBPA;class=Basic leucine zipper factors (bZIP);sequence=CTTGCATAGGA
NR2F1-AS1|NR_109825	TFBS	TFBS	78	88	0.843551	-	.	TF=CEBPA;class=Basic leucine zipper factors (bZIP);sequence=GTTGTCCAAGC
NR2F1-AS1|NR_109825	TFBS	TFBS	496	506	0.806178	-	.	TF=CEBPA;class=Basic leucine zipper factors (bZIP);sequence=CTTTGCAAACG
NR2F1-AS1|NR_109825	TFBS	TFBS	546	556	0.965305	-	.	TF=CEBPA;class=Basic leucine zipper factors (bZIP);sequence=CTTGCAAAACC
NR2F1-AS1|NR_109825	TFBS	TFBS	569	579	0.818709	-	.	TF=CEBPA;class=Basic leucine zipper factors (bZIP);sequence=TTTTCCAAAGG
NR2F1-AS1|NR_109825	TFBS	TFBS	661	671	0.837224	-	.	TF=CEBPA;class=Basic leucine zipper factors (bZIP);sequence=ATCTCTCAATG
NR2F1-AS1|NR_109825	TFBS	TFBS	726	736	0.837451	-	.	TF=CEBPA;class=Basic leucine zipper factors (bZIP);sequence=CTTTCATCCTT
NR2F1-AS1|NR_109825	TFBS	TFBS	779	789	0.829462	-	.	TF=CEBPA;class=Basic leucine zipper factors (bZIP);sequence=GTTTCCCCGCC
NR2F1-AS1|NR_109825	TFBS	TFBS	67	77	0.876481	+	.	TF=ELK4;class=Tryptophan cluster factors;sequence=GGGGTTCCGCT
NR2F1-AS1|NR_109825	TFBS	TFBS	318	328	0.809057	+	.	TF=ELK4;class=Tryptophan cluster factors;sequence=AGACCTCCGCT
NR2F1-AS1|NR_109825	TFBS	TFBS	489	499	0.904645	+	.	TF=ELK4;class=Tryptophan cluster factors;sequence=CCTTTTCCGTT
NR2F1-AS1|NR_109825	TFBS	TFBS	591	601	0.823002	+	.	TF=ELK4;class=Tryptophan cluster factors;sequence=ATGCTTCAGGT
NR2F1-AS1|NR_109825	TFBS	TFBS	700	710	0.894026	+	.	TF=ELK4;class=Tryptophan cluster factors;sequence=TGCCTTCCTCC
NR2F1-AS1|NR_109825	TFBS	TFBS	854	864	0.8527	+	.	TF=ELK4;class=Tryptophan cluster factors;sequence=GTGGTTCCGTC
NR2F1-AS1|NR_109825	TFBS	TFBS	862	872	0.918639	+	.	TF=ELK4;class=Tryptophan cluster factors;sequence=GTCCTTCCGCC
NR2F1-AS1|NR_109825	TFBS	TFBS	905	915	0.820976	+	.	TF=ELK4;class=Tryptophan cluster factors;sequence=CTGCTTTCTGT
NR2F1-AS1|NR_109825	TFBS	TFBS	933	943	0.806395	+	.	TF=ELK4;class=Tryptophan cluster factors;sequence=GGATTCCCTGC
NR2F1-AS1|NR_109825	TFBS	TFBS	937	947	0.802816	+	.	TF=ELK4;class=Tryptophan cluster factors;sequence=TCCCTGCCGCT
NR2F1-AS1|NR_109825	TFBS	TFBS	55	65	0.803896	-	.	TF=ELK4;class=Tryptophan cluster factors;sequence=CTGTTCCCGCC
NR2F1-AS1|NR_109825	TFBS	TFBS	261	271	0.80821	-	.	TF=ELK4;class=Tryptophan cluster factors;sequence=CAGCTGCCGCG
NR2F1-AS1|NR_109825	TFBS	TFBS	289	299	0.85327	-	.	TF=ELK4;class=Tryptophan cluster factors;sequence=GGGGTTCCTCT
NR2F1-AS1|NR_109825	TFBS	TFBS	612	622	0.818959	-	.	TF=ELK4;class=Tryptophan cluster factors;sequence=TTGCTTCCAGA
NR2F1-AS1|NR_109825	TFBS	TFBS	741	751	0.81251	-	.	TF=ELK4;class=Tryptophan cluster factors;sequence=TAAGTTCCTTA
NR2F1-AS1|NR_109825	TFBS	TFBS	982	992	0.808858	-	.	TF=ELK4;class=Tryptophan cluster factors;sequence=TCCTTCCCGGC
NR2F1-AS1|NR_109825	TFBS	TFBS	983	993	0.80545	-	.	TF=ELK4;class=Tryptophan cluster factors;sequence=GTCCTTCCCGG
NR2F1-AS1|NR_109825	TFBS	TFBS	124	138	0.812503	+	.	TF=ESR2;class=Nuclear receptors with C4 zinc fingers;sequence=GTGTGAGTGTGTGTA
NR2F1-AS1|NR_109825	TFBS	TFBS	177	191	0.828363	+	.	TF=ESR2;class=Nuclear receptors with C4 zinc fingers;sequence=GGAGCACAGCAGCCC
NR2F1-AS1|NR_109825	TFBS	TFBS	271	285	0.810747	+	.	TF=ESR2;class=Nuclear receptors with C4 zinc fingers;sequence=GGGTCCCGCCGCCCG
NR2F1-AS1|NR_109825	TFBS	TFBS	284	298	0.873884	+	.	TF=ESR2;class=Nuclear receptors with C4 zinc fingers;sequence=CGGTCAGAGGAACCC
NR2F1-AS1|NR_109825	TFBS	TFBS	449	463	0.844387	+	.	TF=ESR2;class=Nuclear receptors with C4 zinc fingers;sequence=GGTTCACACAAATCC
NR2F1-AS1|NR_109825	TFBS	TFBS	478	492	0.838256	+	.	TF=ESR2;class=Nuclear receptors with C4 zinc fingers;sequence=AAATCATATTGCCTT
NR2F1-AS1|NR_109825	TFBS	TFBS	505	519	0.814186	+	.	TF=ESR2;class=Nuclear receptors with C4 zinc fingers;sequence=AGGGGAACCCCCTCC
NR2F1-AS1|NR_109825	TFBS	TFBS	777	791	0.832623	+	.	TF=ESR2;class=Nuclear receptors with C4 zinc fingers;sequence=AGGGCGGGGAAACTT
NR2F1-AS1|NR_109825	TFBS	TFBS	840	854	0.814494	+	.	TF=ESR2;class=Nuclear receptors with C4 zinc fingers;sequence=GTGTCAGTCTCCATG
NR2F1-AS1|NR_109825	TFBS	TFBS	7	21	0.835786	-	.	TF=ESR2;class=Nuclear receptors with C4 zinc fingers;sequence=GGGTCTCTCTAGTCA
NR2F1-AS1|NR_109825	TFBS	TFBS	28	42	0.808921	-	.	TF=ESR2;class=Nuclear receptors with C4 zinc fingers;sequence=ATGTCGCTCAAACTA
NR2F1-AS1|NR_109825	TFBS	TFBS	271	285	0.811512	-	.	TF=ESR2;class=Nuclear receptors with C4 zinc fingers;sequence=CGGGCGGCGGGACCC
NR2F1-AS1|NR_109825	TFBS	TFBS	300	314	0.801445	-	.	TF=ESR2;class=Nuclear receptors with C4 zinc fingers;sequence=GTGGGATAGTGCGCA
NR2F1-AS1|NR_109825	TFBS	TFBS	443	457	0.812451	-	.	TF=ESR2;class=Nuclear receptors with C4 zinc fingers;sequence=GTGTGAACCTAAGTT
NR2F1-AS1|NR_109825	TFBS	TFBS	478	492	0.845832	-	.	TF=ESR2;class=Nuclear receptors with C4 zinc fingers;sequence=AAGGCAATATGATTT
NR2F1-AS1|NR_109825	TFBS	TFBS	526	540	0.842495	-	.	TF=ESR2;class=Nuclear receptors with C4 zinc fingers;sequence=GGGACACCACAGCTC
NR2F1-AS1|NR_109825	TFBS	TFBS	574	588	0.812119	-	.	TF=ESR2;class=Nuclear receptors with C4 zinc fingers;sequence=AGGTTATCTTTTTCC
NR2F1-AS1|NR_109825	TFBS	TFBS	777	791	0.815131	-	.	TF=ESR2;class=Nuclear receptors with C4 zinc fingers;sequence=AAGTTTCCCCGCCCT
NR2F1-AS1|NR_109825	TFBS	TFBS	127	141	0.855629	+	.	TF=FOXA1;class=Fork head / winged helix factors;sequence=TGAGTGTGTGTACGT
NR2F1-AS1|NR_109825	TFBS	TFBS	241	255	0.827403	+	.	TF=FOXA1;class=Fork head / winged helix factors;sequence=GGCGTATTGGGATTT
NR2F1-AS1|NR_109825	TFBS	TFBS	247	261	0.835683	+	.	TF=FOXA1;class=Fork head / winged helix factors;sequence=TTGGGATTTACCTGC
NR2F1-AS1|NR_109825	TFBS	TFBS	415	429	0.831503	+	.	TF=FOXA1;class=Fork head / winged helix factors;sequence=TAAGTGTTTTTACTC
NR2F1-AS1|NR_109825	TFBS	TFBS	417	431	0.814732	+	.	TF=FOXA1;class=Fork head / winged helix factors;sequence=AGTGTTTTTACTCGT
NR2F1-AS1|NR_109825	TFBS	TFBS	480	494	0.85274	+	.	TF=FOXA1;class=Fork head / winged helix factors;sequence=ATCATATTGCCTTTT
NR2F1-AS1|NR_109825	TFBS	TFBS	492	506	0.839273	+	.	TF=FOXA1;class=Fork head / winged helix factors;sequence=TTTCCGTTTGCAAAG
NR2F1-AS1|NR_109825	TFBS	TFBS	519	533	0.818525	+	.	TF=FOXA1;class=Fork head / winged helix factors;sequence=CAGATGTGAGCTGTG
NR2F1-AS1|NR_109825	TFBS	TFBS	559	573	0.80165	+	.	TF=FOXA1;class=Fork head / winged helix factors;sequence=TCTTGTTTTACCTTT
NR2F1-AS1|NR_109825	TFBS	TFBS	692	706	0.83617	+	.	TF=FOXA1;class=Fork head / winged helix factors;sequence=CTATTGTCTGCCTTC
NR2F1-AS1|NR_109825	TFBS	TFBS	747	761	0.804093	+	.	TF=FOXA1;class=Fork head / winged helix factors;sequence=ACTTAGTTTCCCCAA
NR2F1-AS1|NR_109825	TFBS	TFBS	218	232	0.802149	-	.	TF=FOXA1;class=Fork head / winged helix factors;sequence=GGGTTCTGGACAGAC
NR2F1-AS1|NR_109825	TFBS	TFBS	446	460	0.835286	-	.	TF=FOXA1;class=Fork head / winged helix factors;sequence=TTTGTGTGAACCTAA
NR2F1-AS1|NR_109825	TFBS	TFBS	711	725	0.833593	-	.	TF=FOXA1;class=Fork head / winged helix factors;sequence=GTTATGTGAGCTCAG
NR2F1-AS1|NR_109825	TFBS	TFBS	343	363	0.809508	+	.	TF=IRF1;class=Tryptophan cluster factors;sequence=CAGTACCTTCCCTTTCTTTTG
NR2F1-AS1|NR_109825	TFBS	TFBS	897	917	0.836182	+	.	TF=IRF1;class=Tryptophan cluster factors;sequence=TCGTTCTTCTGCTTTCTGTAG
NR2F1-AS1|NR_109825	TFBS	TFBS	459	479	0.850838	-	.	TF=IRF1;class=Tryptophan cluster factors;sequence=TTTTTTTTTCATTTTAGGATT
NR2F1-AS1|NR_109825	TFBS	TFBS	465	485	0.87413	-	.	TF=IRF1;class=Tryptophan cluster factors;sequence=TATGATTTTTTTTTTCATTTT
NR2F1-AS1|NR_109825	TFBS	TFBS	466	486	0.837216	-	.	TF=IRF1;class=Tryptophan cluster factors;sequence=ATATGATTTTTTTTTTCATTT
NR2F1-AS1|NR_109825	TFBS	TFBS	617	637	0.880314	-	.	TF=IRF1;class=Tryptophan cluster factors;sequence=GAGTCGTTTCTCTTTTTGCTT
NR2F1-AS1|NR_109825	TFBS	TFBS	273	283	0.881449	+	.	TF=SP1;class=C2H2 zinc finger factors;sequence=GTCCCGCCGCC
NR2F1-AS1|NR_109825	TFBS	TFBS	296	306	0.814963	+	.	TF=SP1;class=C2H2 zinc finger factors;sequence=CCCCTGCGCAC
NR2F1-AS1|NR_109825	TFBS	TFBS	308	318	0.938157	+	.	TF=SP1;class=C2H2 zinc finger factors;sequence=ATCCCACCCCA
NR2F1-AS1|NR_109825	TFBS	TFBS	321	331	0.838961	+	.	TF=SP1;class=C2H2 zinc finger factors;sequence=CCTCCGCTTAC
NR2F1-AS1|NR_109825	TFBS	TFBS	334	344	0.819244	+	.	TF=SP1;class=C2H2 zinc finger factors;sequence=TTTTCTCCTCA
NR2F1-AS1|NR_109825	TFBS	TFBS	345	355	0.822883	+	.	TF=SP1;class=C2H2 zinc finger factors;sequence=GTACCTTCCCT
NR2F1-AS1|NR_109825	TFBS	TFBS	346	356	0.80813	+	.	TF=SP1;class=C2H2 zinc finger factors;sequence=TACCTTCCCTT
NR2F1-AS1|NR_109825	TFBS	TFBS	641	651	0.801325	+	.	TF=SP1;class=C2H2 zinc finger factors;sequence=TCACCGTCTAT
NR2F1-AS1|NR_109825	TFBS	TFBS	696	706	0.878643	+	.	TF=SP1;class=C2H2 zinc finger factors;sequence=TGTCTGCCTTC
NR2F1-AS1|NR_109825	TFBS	TFBS	700	710	0.902062	+	.	TF=SP1;class=C2H2 zinc finger factors;sequence=TGCCTTCCTCC
NR2F1-AS1|NR_109825	TFBS	TFBS	703	713	0.925338	+	.	TF=SP1;class=C2H2 zinc finger factors;sequence=CTTCCTCCCTG
NR2F1-AS1|NR_109825	TFBS	TFBS	823	833	0.83466	+	.	TF=SP1;class=C2H2 zinc finger factors;sequence=GTCCCAACTCG
NR2F1-AS1|NR_109825	TFBS	TFBS	857	867	0.842473	+	.	TF=SP1;class=C2H2 zinc finger factors;sequence=GTTCCGTCCTT
NR2F1-AS1|NR_109825	TFBS	TFBS	858	868	0.836735	+	.	TF=SP1;class=C2H2 zinc finger factors;sequence=TTCCGTCCTTC
NR2F1-AS1|NR_109825	TFBS	TFBS	862	872	0.827421	+	.	TF=SP1;class=C2H2 zinc finger factors;sequence=GTCCTTCCGCC
NR2F1-AS1|NR_109825	TFBS	TFBS	865	875	0.84383	+	.	TF=SP1;class=C2H2 zinc finger factors;sequence=CTTCCGCCGTC
NR2F1-AS1|NR_109825	TFBS	TFBS	937	947	0.828718	+	.	TF=SP1;class=C2H2 zinc finger factors;sequence=TCCCTGCCGCT
NR2F1-AS1|NR_109825	TFBS	TFBS	959	969	0.869811	+	.	TF=SP1;class=C2H2 zinc finger factors;sequence=CTCCCGACCCC
NR2F1-AS1|NR_109825	TFBS	TFBS	960	970	0.862294	+	.	TF=SP1;class=C2H2 zinc finger factors;sequence=TCCCGACCCCT
NR2F1-AS1|NR_109825	TFBS	TFBS	965	975	0.851247	+	.	TF=SP1;class=C2H2 zinc finger factors;sequence=ACCCCTCCGCA
NR2F1-AS1|NR_109825	TFBS	TFBS	968	978	0.857303	+	.	TF=SP1;class=C2H2 zinc finger factors;sequence=CCTCCGCATCC
NR2F1-AS1|NR_109825	TFBS	TFBS	725	735	0.804517	-	.	TF=SP1;class=C2H2 zinc finger factors;sequence=TTTCATCCTTG
NR2F1-AS1|NR_109825	TFBS	TFBS	772	782	0.924737	-	.	TF=SP1;class=C2H2 zinc finger factors;sequence=CGCCCTCCTAT
NR2F1-AS1|NR_109825	TFBS	TFBS	776	786	0.975271	-	.	TF=SP1;class=C2H2 zinc finger factors;sequence=TCCCCGCCCTC
NR2F1-AS1|NR_109825	TFBS	TFBS	979	989	0.82011	-	.	TF=SP1;class=C2H2 zinc finger factors;sequence=TTCCCGGCTAG
NR2F1-AS1|NR_109825	TFBS	TFBS	983	993	0.808405	-	.	TF=SP1;class=C2H2 zinc finger factors;sequence=GTCCTTCCCGG
NR2F1-AS1|NR_109825	TFBS	TFBS	984	994	0.813848	-	.	TF=SP1;class=C2H2 zinc finger factors;sequence=AGTCCTTCCCG
NR2F1-AS1|NR_109825	TFBS	TFBS	53	63	0.806993	+	.	TF=STAT1;class=STAT domain factors;sequence=CCGGCGGGAAC
NR2F1-AS1|NR_109825	TFBS	TFBS	76	86	0.848556	+	.	TF=STAT1;class=STAT domain factors;sequence=CTGCTTGGACA
NR2F1-AS1|NR_109825	TFBS	TFBS	100	110	0.826066	+	.	TF=STAT1;class=STAT domain factors;sequence=GCGCCAGGACA
NR2F1-AS1|NR_109825	TFBS	TFBS	804	814	0.864462	+	.	TF=STAT1;class=STAT domain factors;sequence=CTTAAAGAAAT
NR2F1-AS1|NR_109825	TFBS	TFBS	919	929	0.927003	+	.	TF=STAT1;class=STAT domain factors;sequence=TCTCTAGGAAC
NR2F1-AS1|NR_109825	TFBS	TFBS	980	990	0.834967	+	.	TF=STAT1;class=STAT domain factors;sequence=TAGCCGGGAAG
NR2F1-AS1|NR_109825	TFBS	TFBS	220	230	0.807207	-	.	TF=STAT1;class=STAT domain factors;sequence=GTTCTGGACAG
NR2F1-AS1|NR_109825	TFBS	TFBS	253	263	0.832474	-	.	TF=STAT1;class=STAT domain factors;sequence=GCGCAGGTAAA
NR2F1-AS1|NR_109825	TFBS	TFBS	536	546	0.856659	-	.	TF=STAT1;class=STAT domain factors;sequence=CTGCTAGGGAC
NR2F1-AS1|NR_109825	TFBS	TFBS	908	918	0.859505	-	.	TF=STAT1;class=STAT domain factors;sequence=TCTACAGAAAG
NR2F1-AS1|NR_109825	TFBS	TFBS	919	929	0.819684	-	.	TF=STAT1;class=STAT domain factors;sequence=GTTCCTAGAGA
NR2F1-AS1|NR_109825	TFBS	TFBS	6	16	0.80523	+	.	TF=STAT3;class=STAT domain factors;sequence=TTGACTAGAGA
NR2F1-AS1|NR_109825	TFBS	TFBS	76	86	0.867648	+	.	TF=STAT3;class=STAT domain factors;sequence=CTGCTTGGACA
NR2F1-AS1|NR_109825	TFBS	TFBS	459	469	0.887279	+	.	TF=STAT3;class=STAT domain factors;sequence=AATCCTAAAAT
NR2F1-AS1|NR_109825	TFBS	TFBS	464	474	0.839273	+	.	TF=STAT3;class=STAT domain factors;sequence=TAAAATGAAAA
NR2F1-AS1|NR_109825	TFBS	TFBS	465	475	0.833591	+	.	TF=STAT3;class=STAT domain factors;sequence=AAAATGAAAAA
NR2F1-AS1|NR_109825	TFBS	TFBS	468	478	0.860495	+	.	TF=STAT3;class=STAT domain factors;sequence=ATGAAAAAAAA
NR2F1-AS1|NR_109825	TFBS	TFBS	470	480	0.80133	+	.	TF=STAT3;class=STAT domain factors;sequence=GAAAAAAAAAA
NR2F1-AS1|NR_109825	TFBS	TFBS	569	579	0.833465	+	.	TF=STAT3;class=STAT domain factors;sequence=CCTTTGGAAAA
NR2F1-AS1|NR_109825	TFBS	TFBS	570	580	0.812586	+	.	TF=STAT3;class=STAT domain factors;sequence=CTTTGGAAAAA
NR2F1-AS1|NR_109825	TFBS	TFBS	609	619	0.801037	+	.	TF=STAT3;class=STAT domain factors;sequence=CCCTCTGGAAG
NR2F1-AS1|NR_109825	TFBS	TFBS	621	631	0.82612	+	.	TF=STAT3;class=STAT domain factors;sequence=AAAAAGAGAAA
NR2F1-AS1|NR_109825	TFBS	TFBS	738	748	0.86194	+	.	TF=STAT3;class=STAT domain factors;sequence=GTCTAAGGAAC
NR2F1-AS1|NR_109825	TFBS	TFBS	768	778	0.809222	+	.	TF=STAT3;class=STAT domain factors;sequence=TTGCATAGGAG
NR2F1-AS1|NR_109825	TFBS	TFBS	804	814	0.904049	+	.	TF=STAT3;class=STAT domain factors;sequence=CTTAAAGAAAT
NR2F1-AS1|NR_109825	TFBS	TFBS	908	918	0.803618	+	.	TF=STAT3;class=STAT domain factors;sequence=CTTTCTGTAGA
NR2F1-AS1|NR_109825	TFBS	TFBS	919	929	0.84743	+	.	TF=STAT3;class=STAT domain factors;sequence=TCTCTAGGAAC
NR2F1-AS1|NR_109825	TFBS	TFBS	980	990	0.945929	+	.	TF=STAT3;class=STAT domain factors;sequence=TAGCCGGGAAG
NR2F1-AS1|NR_109825	TFBS	TFBS	220	230	0.851149	-	.	TF=STAT3;class=STAT domain factors;sequence=GTTCTGGACAG
NR2F1-AS1|NR_109825	TFBS	TFBS	327	337	0.832014	-	.	TF=STAT3;class=STAT domain factors;sequence=AAAACGGTAAG
NR2F1-AS1|NR_109825	TFBS	TFBS	335	345	0.82291	-	.	TF=STAT3;class=STAT domain factors;sequence=CTGAGGAGAAA
NR2F1-AS1|NR_109825	TFBS	TFBS	338	348	0.804216	-	.	TF=STAT3;class=STAT domain factors;sequence=GTACTGAGGAG
NR2F1-AS1|NR_109825	TFBS	TFBS	386	396	0.800896	-	.	TF=STAT3;class=STAT domain factors;sequence=CAGCTAGAACT
NR2F1-AS1|NR_109825	TFBS	TFBS	459	469	0.820106	-	.	TF=STAT3;class=STAT domain factors;sequence=ATTTTAGGATT
NR2F1-AS1|NR_109825	TFBS	TFBS	491	501	0.8691	-	.	TF=STAT3;class=STAT domain factors;sequence=CAAACGGAAAA
NR2F1-AS1|NR_109825	TFBS	TFBS	536	546	0.839078	-	.	TF=STAT3;class=STAT domain factors;sequence=CTGCTAGGGAC
NR2F1-AS1|NR_109825	TFBS	TFBS	634	644	0.822731	-	.	TF=STAT3;class=STAT domain factors;sequence=GTGATTGGAGT
NR2F1-AS1|NR_109825	TFBS	TFBS	737	747	0.805084	-	.	TF=STAT3;class=STAT domain factors;sequence=TTCCTTAGACT
NR2F1-AS1|NR_109825	TFBS	TFBS	753	763	0.850227	-	.	TF=STAT3;class=STAT domain factors;sequence=GTTTGGGGAAA
NR2F1-AS1|NR_109825	TFBS	TFBS	908	918	0.811521	-	.	TF=STAT3;class=STAT domain factors;sequence=TCTACAGAAAG
NR2F1-AS1|NR_109825	TFBS	TFBS	918	928	0.804925	-	.	TF=STAT3;class=STAT domain factors;sequence=TTCCTAGAGAT
NR2F1-AS1|NR_109825	TFBS	TFBS	919	929	0.838204	-	.	TF=STAT3;class=STAT domain factors;sequence=GTTCCTAGAGA
NR2F1-AS1|NR_109825	TFBS	TFBS	935	945	0.839351	-	.	TF=STAT3;class=STAT domain factors;sequence=CGGCAGGGAAT
NR2F1-AS1|NR_109825	TFBS	TFBS	793	810	0.824809	+	.	TF=GATA1::TAL1;class=Other C4 zinc finger-type factors;sequence=GGAATCAAGGACTTAAAG
NR2F1-AS1|NR_109825	TFBS	TFBS	657	674	0.85402	-	.	TF=GATA1::TAL1;class=Basic helix-loop-helix factors (bHLH);sequence=GCTATCTCTCAATGCAAT
NR2F1-AS1|NR_109825	TFBS	TFBS	44	54	0.91898	+	.	TF=USF1;class=Basic helix-loop-helix factors (bHLH);sequence=ATCAAGTGGCC
NR2F1-AS1|NR_109825	TFBS	TFBS	194	204	0.948144	+	.	TF=USF1;class=Basic helix-loop-helix factors (bHLH);sequence=AGCACGTGGCT
NR2F1-AS1|NR_109825	TFBS	TFBS	480	490	0.803951	+	.	TF=USF1;class=Basic helix-loop-helix factors (bHLH);sequence=ATCATATTGCC
NR2F1-AS1|NR_109825	TFBS	TFBS	672	682	0.899094	+	.	TF=USF1;class=Basic helix-loop-helix factors (bHLH);sequence=AGCAGGTGTTT
NR2F1-AS1|NR_109825	TFBS	TFBS	716	726	0.81593	+	.	TF=USF1;class=Basic helix-loop-helix factors (bHLH);sequence=CTCACATAACA
NR2F1-AS1|NR_109825	TFBS	TFBS	849	859	0.919837	+	.	TF=USF1;class=Basic helix-loop-helix factors (bHLH);sequence=TCCATGTGGTT
NR2F1-AS1|NR_109825	TFBS	TFBS	889	899	0.840211	+	.	TF=USF1;class=Basic helix-loop-helix factors (bHLH);sequence=ATCTAGTGTCG
NR2F1-AS1|NR_109825	TFBS	TFBS	43	53	0.834411	-	.	TF=USF1;class=Basic helix-loop-helix factors (bHLH);sequence=GCCACTTGATG
NR2F1-AS1|NR_109825	TFBS	TFBS	193	203	0.859024	-	.	TF=USF1;class=Basic helix-loop-helix factors (bHLH);sequence=GCCACGTGCTC
NR2F1-AS1|NR_109825	TFBS	TFBS	285	295	0.802676	-	.	TF=USF1;class=Basic helix-loop-helix factors (bHLH);sequence=TTCCTCTGACC
NR2F1-AS1|NR_109825	TFBS	TFBS	479	489	0.875806	-	.	TF=USF1;class=Basic helix-loop-helix factors (bHLH);sequence=GCAATATGATT
NR2F1-AS1|NR_109825	TFBS	TFBS	688	699	0.818109	-	.	TF=YY1;class=C2H2 zinc finger factors;sequence=GACAATAGCTGC
NR2F1-AS1|NR_109825	TFBS	TFBS	468	478	0.834316	+	.	TF=FOXP2;class=Fork head / winged helix factors;sequence=ATGAAAAAAAA
NR2F1-AS1|NR_109825	TFBS	TFBS	470	480	0.808872	+	.	TF=FOXP2;class=Fork head / winged helix factors;sequence=GAAAAAAAAAA
NR2F1-AS1|NR_109825	TFBS	TFBS	471	481	0.802559	+	.	TF=FOXP2;class=Fork head / winged helix factors;sequence=AAAAAAAAAAT
NR2F1-AS1|NR_109825	TFBS	TFBS	131	141	0.806436	-	.	TF=FOXP2;class=Fork head / winged helix factors;sequence=ACGTACACACA
NR2F1-AS1|NR_109825	TFBS	TFBS	330	340	0.813991	-	.	TF=FOXP2;class=Fork head / winged helix factors;sequence=GAGAAAACGGT
NR2F1-AS1|NR_109825	TFBS	TFBS	417	427	0.906094	-	.	TF=FOXP2;class=Fork head / winged helix factors;sequence=GTAAAAACACT
NR2F1-AS1|NR_109825	TFBS	TFBS	419	429	0.856723	-	.	TF=FOXP2;class=Fork head / winged helix factors;sequence=GAGTAAAAACA
NR2F1-AS1|NR_109825	TFBS	TFBS	560	570	0.810255	-	.	TF=FOXP2;class=Fork head / winged helix factors;sequence=GGTAAAACAAG
NR2F1-AS1|NR_109825	TFBS	TFBS	904	914	0.8208	-	.	TF=FOXP2;class=Fork head / winged helix factors;sequence=CAGAAAGCAGA
NR2F1-AS1|NR_109825	TFBS	TFBS	89	98	0.820722	+	.	TF=SREBF1;class=Basic helix-loop-helix factors (bHLH);sequence=CTCAGGCCCC
NR2F1-AS1|NR_109825	TFBS	TFBS	310	319	0.853824	+	.	TF=SREBF1;class=Basic helix-loop-helix factors (bHLH);sequence=CCCACCCCAG
NR2F1-AS1|NR_109825	TFBS	TFBS	711	720	0.81933	+	.	TF=SREBF1;class=Basic helix-loop-helix factors (bHLH);sequence=CTGAGCTCAC
NR2F1-AS1|NR_109825	TFBS	TFBS	716	725	0.872711	+	.	TF=SREBF1;class=Basic helix-loop-helix factors (bHLH);sequence=CTCACATAAC
NR2F1-AS1|NR_109825	TFBS	TFBS	524	533	0.81933	-	.	TF=SREBF1;class=Basic helix-loop-helix factors (bHLH);sequence=CACAGCTCAC
NR2F1-AS1|NR_109825	TFBS	TFBS	310	319	0.811681	-	.	TF=SREBF2;class=Basic helix-loop-helix factors (bHLH);sequence=CTGGGGTGGG
NR2F1-AS1|NR_109825	TFBS	TFBS	1	9	0.80528	+	.	TF=THAP1;class=C2CH THAP-type zinc finger factors;sequence=CCTCCTTGA
NR2F1-AS1|NR_109825	TFBS	TFBS	36	44	0.802036	+	.	TF=THAP1;class=C2CH THAP-type zinc finger factors;sequence=GCGACATCA
NR2F1-AS1|NR_109825	TFBS	TFBS	100	108	0.891409	+	.	TF=THAP1;class=C2CH THAP-type zinc finger factors;sequence=GCGCCAGGA
NR2F1-AS1|NR_109825	TFBS	TFBS	118	126	0.869354	+	.	TF=THAP1;class=C2CH THAP-type zinc finger factors;sequence=GCGCCCGTG
NR2F1-AS1|NR_109825	TFBS	TFBS	186	194	0.874754	+	.	TF=THAP1;class=C2CH THAP-type zinc finger factors;sequence=CAGCCCCGA
NR2F1-AS1|NR_109825	TFBS	TFBS	220	228	0.881846	+	.	TF=THAP1;class=C2CH THAP-type zinc finger factors;sequence=CTGTCCAGA
NR2F1-AS1|NR_109825	TFBS	TFBS	221	229	0.830201	+	.	TF=THAP1;class=C2CH THAP-type zinc finger factors;sequence=TGTCCAGAA
NR2F1-AS1|NR_109825	TFBS	TFBS	235	243	0.883951	+	.	TF=THAP1;class=C2CH THAP-type zinc finger factors;sequence=GTGCCAGGC
NR2F1-AS1|NR_109825	TFBS	TFBS	272	280	0.820375	+	.	TF=THAP1;class=C2CH THAP-type zinc finger factors;sequence=GGTCCCGCC
NR2F1-AS1|NR_109825	TFBS	TFBS	279	287	0.915464	+	.	TF=THAP1;class=C2CH THAP-type zinc finger factors;sequence=CCGCCCGGT
NR2F1-AS1|NR_109825	TFBS	TFBS	307	315	0.836607	+	.	TF=THAP1;class=C2CH THAP-type zinc finger factors;sequence=TATCCCACC
NR2F1-AS1|NR_109825	TFBS	TFBS	327	335	0.821875	+	.	TF=THAP1;class=C2CH THAP-type zinc finger factors;sequence=CTTACCGTT
NR2F1-AS1|NR_109825	TFBS	TFBS	349	357	0.910707	+	.	TF=THAP1;class=C2CH THAP-type zinc finger factors;sequence=CTTCCCTTT
NR2F1-AS1|NR_109825	TFBS	TFBS	361	369	0.922825	+	.	TF=THAP1;class=C2CH THAP-type zinc finger factors;sequence=TTGCCCGAT
NR2F1-AS1|NR_109825	TFBS	TFBS	369	377	0.898035	+	.	TF=THAP1;class=C2CH THAP-type zinc finger factors;sequence=TTTCCCTTT
NR2F1-AS1|NR_109825	TFBS	TFBS	486	494	0.828741	+	.	TF=THAP1;class=C2CH THAP-type zinc finger factors;sequence=TTGCCTTTT
NR2F1-AS1|NR_109825	TFBS	TFBS	491	499	0.819697	+	.	TF=THAP1;class=C2CH THAP-type zinc finger factors;sequence=TTTTCCGTT
NR2F1-AS1|NR_109825	TFBS	TFBS	515	523	0.84497	+	.	TF=THAP1;class=C2CH THAP-type zinc finger factors;sequence=CCTCCAGAT
NR2F1-AS1|NR_109825	TFBS	TFBS	534	542	0.824215	+	.	TF=THAP1;class=C2CH THAP-type zinc finger factors;sequence=GTGTCCCTA
NR2F1-AS1|NR_109825	TFBS	TFBS	565	573	0.800692	+	.	TF=THAP1;class=C2CH THAP-type zinc finger factors;sequence=TTTACCTTT
NR2F1-AS1|NR_109825	TFBS	TFBS	606	614	0.85081	+	.	TF=THAP1;class=C2CH THAP-type zinc finger factors;sequence=GCTCCCTCT
NR2F1-AS1|NR_109825	TFBS	TFBS	634	642	0.801997	+	.	TF=THAP1;class=C2CH THAP-type zinc finger factors;sequence=ACTCCAATC
NR2F1-AS1|NR_109825	TFBS	TFBS	699	707	0.849824	+	.	TF=THAP1;class=C2CH THAP-type zinc finger factors;sequence=CTGCCTTCC
NR2F1-AS1|NR_109825	TFBS	TFBS	702	710	0.802879	+	.	TF=THAP1;class=C2CH THAP-type zinc finger factors;sequence=CCTTCCTCC
NR2F1-AS1|NR_109825	TFBS	TFBS	706	714	0.910096	+	.	TF=THAP1;class=C2CH THAP-type zinc finger factors;sequence=CCTCCCTGA
NR2F1-AS1|NR_109825	TFBS	TFBS	753	761	0.880732	+	.	TF=THAP1;class=C2CH THAP-type zinc finger factors;sequence=TTTCCCCAA
NR2F1-AS1|NR_109825	TFBS	TFBS	840	848	0.806986	+	.	TF=THAP1;class=C2CH THAP-type zinc finger factors;sequence=GTGTCAGTC
NR2F1-AS1|NR_109825	TFBS	TFBS	847	855	0.833144	+	.	TF=THAP1;class=C2CH THAP-type zinc finger factors;sequence=TCTCCATGT
NR2F1-AS1|NR_109825	TFBS	TFBS	860	868	0.831804	+	.	TF=THAP1;class=C2CH THAP-type zinc finger factors;sequence=CCGTCCTTC
NR2F1-AS1|NR_109825	TFBS	TFBS	864	872	0.81139	+	.	TF=THAP1;class=C2CH THAP-type zinc finger factors;sequence=CCTTCCGCC
NR2F1-AS1|NR_109825	TFBS	TFBS	868	876	0.81954	+	.	TF=THAP1;class=C2CH THAP-type zinc finger factors;sequence=CCGCCGTCA
NR2F1-AS1|NR_109825	TFBS	TFBS	935	943	0.853429	+	.	TF=THAP1;class=C2CH THAP-type zinc finger factors;sequence=ATTCCCTGC
NR2F1-AS1|NR_109825	TFBS	TFBS	958	966	0.835298	+	.	TF=THAP1;class=C2CH THAP-type zinc finger factors;sequence=GCTCCCGAC
NR2F1-AS1|NR_109825	TFBS	TFBS	974	982	0.809044	+	.	TF=THAP1;class=C2CH THAP-type zinc finger factors;sequence=CATCCCTAG
NR2F1-AS1|NR_109825	TFBS	TFBS	47	55	0.813736	-	.	TF=THAP1;class=C2CH THAP-type zinc finger factors;sequence=CGGCCACTT
NR2F1-AS1|NR_109825	TFBS	TFBS	55	63	0.890527	-	.	TF=THAP1;class=C2CH THAP-type zinc finger factors;sequence=GTTCCCGCC
NR2F1-AS1|NR_109825	TFBS	TFBS	79	87	0.80226	-	.	TF=THAP1;class=C2CH THAP-type zinc finger factors;sequence=TTGTCCAAG
NR2F1-AS1|NR_109825	TFBS	TFBS	103	111	0.830601	-	.	TF=THAP1;class=C2CH THAP-type zinc finger factors;sequence=CTGTCCTGG
NR2F1-AS1|NR_109825	TFBS	TFBS	137	145	0.803059	-	.	TF=THAP1;class=C2CH THAP-type zinc finger factors;sequence=GCGCACGTA
NR2F1-AS1|NR_109825	TFBS	TFBS	173	181	0.833705	-	.	TF=THAP1;class=C2CH THAP-type zinc finger factors;sequence=GCTCCAGCT
NR2F1-AS1|NR_109825	TFBS	TFBS	197	205	0.810474	-	.	TF=THAP1;class=C2CH THAP-type zinc finger factors;sequence=CAGCCACGT
NR2F1-AS1|NR_109825	TFBS	TFBS	282	290	0.828619	-	.	TF=THAP1;class=C2CH THAP-type zinc finger factors;sequence=CTGACCGGG
NR2F1-AS1|NR_109825	TFBS	TFBS	404	412	0.812283	-	.	TF=THAP1;class=C2CH THAP-type zinc finger factors;sequence=TGACCCTCT
NR2F1-AS1|NR_109825	TFBS	TFBS	405	413	0.801304	-	.	TF=THAP1;class=C2CH THAP-type zinc finger factors;sequence=TTGACCCTC
NR2F1-AS1|NR_109825	TFBS	TFBS	504	512	0.836879	-	.	TF=THAP1;class=C2CH THAP-type zinc finger factors;sequence=GTTCCCCTT
NR2F1-AS1|NR_109825	TFBS	TFBS	570	578	0.827973	-	.	TF=THAP1;class=C2CH THAP-type zinc finger factors;sequence=TTTCCAAAG
NR2F1-AS1|NR_109825	TFBS	TFBS	571	579	0.824295	-	.	TF=THAP1;class=C2CH THAP-type zinc finger factors;sequence=TTTTCCAAA
NR2F1-AS1|NR_109825	TFBS	TFBS	611	619	0.855468	-	.	TF=THAP1;class=C2CH THAP-type zinc finger factors;sequence=CTTCCAGAG
NR2F1-AS1|NR_109825	TFBS	TFBS	728	736	0.806653	-	.	TF=THAP1;class=C2CH THAP-type zinc finger factors;sequence=CTTTCATCC
NR2F1-AS1|NR_109825	TFBS	TFBS	775	783	0.92525	-	.	TF=THAP1;class=C2CH THAP-type zinc finger factors;sequence=CCGCCCTCC
NR2F1-AS1|NR_109825	TFBS	TFBS	780	788	0.85324	-	.	TF=THAP1;class=C2CH THAP-type zinc finger factors;sequence=TTTCCCCGC
NR2F1-AS1|NR_109825	TFBS	TFBS	982	990	0.911149	-	.	TF=THAP1;class=C2CH THAP-type zinc finger factors;sequence=CTTCCCGGC
NR2F1-AS1|NR_109825	TFBS	TFBS	89	98	0.844947	+	.	TF=KLF5;class=C2H2 zinc finger factors;sequence=CTCAGGCCCC
NR2F1-AS1|NR_109825	TFBS	TFBS	273	282	0.868787	+	.	TF=KLF5;class=C2H2 zinc finger factors;sequence=GTCCCGCCGC
NR2F1-AS1|NR_109825	TFBS	TFBS	308	317	0.963427	+	.	TF=KLF5;class=C2H2 zinc finger factors;sequence=ATCCCACCCC
NR2F1-AS1|NR_109825	TFBS	TFBS	315	324	0.830816	+	.	TF=KLF5;class=C2H2 zinc finger factors;sequence=CCCAGACCTC
NR2F1-AS1|NR_109825	TFBS	TFBS	321	330	0.817397	+	.	TF=KLF5;class=C2H2 zinc finger factors;sequence=CCTCCGCTTA
NR2F1-AS1|NR_109825	TFBS	TFBS	334	343	0.883192	+	.	TF=KLF5;class=C2H2 zinc finger factors;sequence=TTTTCTCCTC
NR2F1-AS1|NR_109825	TFBS	TFBS	703	712	0.939474	+	.	TF=KLF5;class=C2H2 zinc finger factors;sequence=CTTCCTCCCT
NR2F1-AS1|NR_109825	TFBS	TFBS	823	832	0.83477	+	.	TF=KLF5;class=C2H2 zinc finger factors;sequence=GTCCCAACTC
NR2F1-AS1|NR_109825	TFBS	TFBS	857	866	0.845026	+	.	TF=KLF5;class=C2H2 zinc finger factors;sequence=GTTCCGTCCT
NR2F1-AS1|NR_109825	TFBS	TFBS	858	867	0.816779	+	.	TF=KLF5;class=C2H2 zinc finger factors;sequence=TTCCGTCCTT
NR2F1-AS1|NR_109825	TFBS	TFBS	865	874	0.832096	+	.	TF=KLF5;class=C2H2 zinc finger factors;sequence=CTTCCGCCGT
NR2F1-AS1|NR_109825	TFBS	TFBS	884	893	0.80269	+	.	TF=KLF5;class=C2H2 zinc finger factors;sequence=GTCTCATCTA
NR2F1-AS1|NR_109825	TFBS	TFBS	959	968	0.855139	+	.	TF=KLF5;class=C2H2 zinc finger factors;sequence=CTCCCGACCC
NR2F1-AS1|NR_109825	TFBS	TFBS	960	969	0.876884	+	.	TF=KLF5;class=C2H2 zinc finger factors;sequence=TCCCGACCCC
NR2F1-AS1|NR_109825	TFBS	TFBS	965	974	0.867217	+	.	TF=KLF5;class=C2H2 zinc finger factors;sequence=ACCCCTCCGC
NR2F1-AS1|NR_109825	TFBS	TFBS	968	977	0.820992	+	.	TF=KLF5;class=C2H2 zinc finger factors;sequence=CCTCCGCATC
NR2F1-AS1|NR_109825	TFBS	TFBS	526	535	0.827316	-	.	TF=KLF5;class=C2H2 zinc finger factors;sequence=ACCACAGCTC
NR2F1-AS1|NR_109825	TFBS	TFBS	727	736	0.802994	-	.	TF=KLF5;class=C2H2 zinc finger factors;sequence=CTTTCATCCT
NR2F1-AS1|NR_109825	TFBS	TFBS	773	782	0.834716	-	.	TF=KLF5;class=C2H2 zinc finger factors;sequence=CGCCCTCCTA
NR2F1-AS1|NR_109825	TFBS	TFBS	777	786	0.98606	-	.	TF=KLF5;class=C2H2 zinc finger factors;sequence=TCCCCGCCCT
NR2F1-AS1|NR_109825	TFBS	TFBS	980	989	0.82062	-	.	TF=KLF5;class=C2H2 zinc finger factors;sequence=TTCCCGGCTA
NR2F1-AS1|NR_109825	TFBS	TFBS	988	997	0.804111	-	.	TF=KLF5;class=C2H2 zinc finger factors;sequence=CTCAGTCCTT
NR2F1-AS1|NR_109825	TFBS	TFBS	20	30	0.847424	+	.	TF=DMRT3;class=DM-type intertwined zinc finger factors;sequence=CCCGTATCTAG
NR2F1-AS1|NR_109825	TFBS	TFBS	410	419	0.801141	+	.	TF=EMX1;class=Homeo domain factors;sequence=TCAAATAAGT
NR2F1-AS1|NR_109825	TFBS	TFBS	40	49	0.803949	-	.	TF=EMX1;class=Homeo domain factors;sequence=CTTGATGATG
NR2F1-AS1|NR_109825	TFBS	TFBS	204	213	0.826599	-	.	TF=EMX1;class=Homeo domain factors;sequence=TCTAAATACA
NR2F1-AS1|NR_109825	TFBS	TFBS	814	823	0.836396	-	.	TF=EMX1;class=Homeo domain factors;sequence=CTCAATTGCA
NR2F1-AS1|NR_109825	TFBS	TFBS	132	139	0.849754	-	.	TF=FOXG1;class=Fork head / winged helix factors;sequence=GTACACAC
NR2F1-AS1|NR_109825	TFBS	TFBS	418	425	0.839947	-	.	TF=FOXG1;class=Fork head / winged helix factors;sequence=AAAAACAC
NR2F1-AS1|NR_109825	TFBS	TFBS	420	427	0.849754	-	.	TF=FOXG1;class=Fork head / winged helix factors;sequence=GTAAAAAC
NR2F1-AS1|NR_109825	TFBS	TFBS	677	684	0.858792	-	.	TF=FOXG1;class=Fork head / winged helix factors;sequence=CTAAACAC
NR2F1-AS1|NR_109825	TFBS	TFBS	6	13	0.825493	+	.	TF=LBX1;class=Homeo domain factors;sequence=TTGACTAG
NR2F1-AS1|NR_109825	TFBS	TFBS	23	30	0.807043	+	.	TF=LBX1;class=Homeo domain factors;sequence=GTATCTAG
NR2F1-AS1|NR_109825	TFBS	TFBS	205	212	0.825955	+	.	TF=LBX1;class=Homeo domain factors;sequence=GTATTTAG
NR2F1-AS1|NR_109825	TFBS	TFBS	721	728	0.936707	+	.	TF=LBX1;class=Homeo domain factors;sequence=ATAACAAG
NR2F1-AS1|NR_109825	TFBS	TFBS	815	822	0.848649	+	.	TF=LBX1;class=Homeo domain factors;sequence=GCAATTGA
NR2F1-AS1|NR_109825	TFBS	TFBS	27	34	0.802763	-	.	TF=LBX1;class=Homeo domain factors;sequence=CAAACTAG
NR2F1-AS1|NR_109825	TFBS	TFBS	637	644	0.807631	-	.	TF=LBX1;class=Homeo domain factors;sequence=GTGATTGG
NR2F1-AS1|NR_109825	TFBS	TFBS	654	661	0.897475	-	.	TF=LBX1;class=Homeo domain factors;sequence=GCAATAAG
NR2F1-AS1|NR_109825	TFBS	TFBS	691	698	0.847634	-	.	TF=LBX1;class=Homeo domain factors;sequence=ACAATAGC
NR2F1-AS1|NR_109825	TFBS	TFBS	815	822	0.892015	-	.	TF=LBX1;class=Homeo domain factors;sequence=TCAATTGC
NR2F1-AS1|NR_109825	TFBS	TFBS	68	77	0.829756	+	.	TF=NFATC3;class=Rel homology region (RHR) factors;sequence=GGGTTCCGCT
NR2F1-AS1|NR_109825	TFBS	TFBS	367	376	0.854892	+	.	TF=NFATC3;class=Rel homology region (RHR) factors;sequence=GATTTCCCTT
NR2F1-AS1|NR_109825	TFBS	TFBS	368	377	0.82065	+	.	TF=NFATC3;class=Rel homology region (RHR) factors;sequence=ATTTCCCTTT
NR2F1-AS1|NR_109825	TFBS	TFBS	490	499	0.938934	+	.	TF=NFATC3;class=Rel homology region (RHR) factors;sequence=CTTTTCCGTT
NR2F1-AS1|NR_109825	TFBS	TFBS	751	760	0.850456	+	.	TF=NFATC3;class=Rel homology region (RHR) factors;sequence=AGTTTCCCCA
NR2F1-AS1|NR_109825	TFBS	TFBS	845	854	0.802502	+	.	TF=NFATC3;class=Rel homology region (RHR) factors;sequence=AGTCTCCATG
NR2F1-AS1|NR_109825	TFBS	TFBS	855	864	0.855741	+	.	TF=NFATC3;class=Rel homology region (RHR) factors;sequence=TGGTTCCGTC
NR2F1-AS1|NR_109825	TFBS	TFBS	863	872	0.822159	+	.	TF=NFATC3;class=Rel homology region (RHR) factors;sequence=TCCTTCCGCC
NR2F1-AS1|NR_109825	TFBS	TFBS	467	476	0.888707	-	.	TF=NFATC3;class=Rel homology region (RHR) factors;sequence=TTTTTTCATT
NR2F1-AS1|NR_109825	TFBS	TFBS	571	580	0.946205	-	.	TF=NFATC3;class=Rel homology region (RHR) factors;sequence=TTTTTCCAAA
NR2F1-AS1|NR_109825	TFBS	TFBS	612	621	0.815656	-	.	TF=NFATC3;class=Rel homology region (RHR) factors;sequence=TGCTTCCAGA
NR2F1-AS1|NR_109825	TFBS	TFBS	741	750	0.814087	-	.	TF=NFATC3;class=Rel homology region (RHR) factors;sequence=AAGTTCCTTA
NR2F1-AS1|NR_109825	TFBS	TFBS	781	790	0.843783	-	.	TF=NFATC3;class=Rel homology region (RHR) factors;sequence=AGTTTCCCCG
NR2F1-AS1|NR_109825	TFBS	TFBS	790	799	0.841907	-	.	TF=NFATC3;class=Rel homology region (RHR) factors;sequence=TGATTCCGAA
NR2F1-AS1|NR_109825	TFBS	TFBS	411	418	0.806924	+	.	TF=SHOX;class=Homeo domain factors;sequence=CAAATAAG
NR2F1-AS1|NR_109825	TFBS	TFBS	654	661	0.844244	+	.	TF=SHOX;class=Homeo domain factors;sequence=CTTATTGC
NR2F1-AS1|NR_109825	TFBS	TFBS	815	822	0.820319	+	.	TF=SHOX;class=Homeo domain factors;sequence=GCAATTGA
NR2F1-AS1|NR_109825	TFBS	TFBS	411	418	0.818388	-	.	TF=SHOX;class=Homeo domain factors;sequence=CTTATTTG
NR2F1-AS1|NR_109825	TFBS	TFBS	637	644	0.855959	-	.	TF=SHOX;class=Homeo domain factors;sequence=GTGATTGG
NR2F1-AS1|NR_109825	TFBS	TFBS	815	822	0.83314	-	.	TF=SHOX;class=Homeo domain factors;sequence=TCAATTGC
NR2F1-AS1|NR_109825	TFBS	TFBS	204	213	0.829864	+	.	TF=ALX3;class=Homeo domain factors;sequence=TGTATTTAGA
NR2F1-AS1|NR_109825	TFBS	TFBS	364	373	0.801576	+	.	TF=ALX3;class=Homeo domain factors;sequence=CCCGATTTCC
NR2F1-AS1|NR_109825	TFBS	TFBS	410	419	0.815333	+	.	TF=ALX3;class=Homeo domain factors;sequence=TCAAATAAGT
NR2F1-AS1|NR_109825	TFBS	TFBS	636	645	0.884832	+	.	TF=ALX3;class=Homeo domain factors;sequence=TCCAATCACC
NR2F1-AS1|NR_109825	TFBS	TFBS	204	213	0.819082	-	.	TF=ALX3;class=Homeo domain factors;sequence=TCTAAATACA
NR2F1-AS1|NR_109825	TFBS	TFBS	653	662	0.85877	-	.	TF=ALX3;class=Homeo domain factors;sequence=TGCAATAAGA
NR2F1-AS1|NR_109825	TFBS	TFBS	152	161	0.85292	+	.	TF=BARHL2;class=Homeo domain factors;sequence=GCAAACCGCT
NR2F1-AS1|NR_109825	TFBS	TFBS	252	261	0.827299	+	.	TF=BARHL2;class=Homeo domain factors;sequence=ATTTACCTGC
NR2F1-AS1|NR_109825	TFBS	TFBS	326	335	0.872214	+	.	TF=BARHL2;class=Homeo domain factors;sequence=GCTTACCGTT
NR2F1-AS1|NR_109825	TFBS	TFBS	410	419	0.817281	+	.	TF=BARHL2;class=Homeo domain factors;sequence=TCAAATAAGT
NR2F1-AS1|NR_109825	TFBS	TFBS	413	422	0.926301	+	.	TF=BARHL2;class=Homeo domain factors;sequence=AATAAGTGTT
NR2F1-AS1|NR_109825	TFBS	TFBS	462	471	0.879728	+	.	TF=BARHL2;class=Homeo domain factors;sequence=CCTAAAATGA
NR2F1-AS1|NR_109825	TFBS	TFBS	463	472	0.90967	+	.	TF=BARHL2;class=Homeo domain factors;sequence=CTAAAATGAA
NR2F1-AS1|NR_109825	TFBS	TFBS	470	479	0.826085	+	.	TF=BARHL2;class=Homeo domain factors;sequence=GAAAAAAAAA
NR2F1-AS1|NR_109825	TFBS	TFBS	471	480	0.821305	+	.	TF=BARHL2;class=Homeo domain factors;sequence=AAAAAAAAAA
NR2F1-AS1|NR_109825	TFBS	TFBS	472	481	0.840037	+	.	TF=BARHL2;class=Homeo domain factors;sequence=AAAAAAAAAT
NR2F1-AS1|NR_109825	TFBS	TFBS	473	482	0.818192	+	.	TF=BARHL2;class=Homeo domain factors;sequence=AAAAAAAATC
NR2F1-AS1|NR_109825	TFBS	TFBS	474	483	0.809873	+	.	TF=BARHL2;class=Homeo domain factors;sequence=AAAAAAATCA
NR2F1-AS1|NR_109825	TFBS	TFBS	476	485	0.850814	+	.	TF=BARHL2;class=Homeo domain factors;sequence=AAAAATCATA
NR2F1-AS1|NR_109825	TFBS	TFBS	481	490	0.84371	+	.	TF=BARHL2;class=Homeo domain factors;sequence=TCATATTGCC
NR2F1-AS1|NR_109825	TFBS	TFBS	501	510	0.806854	+	.	TF=BARHL2;class=Homeo domain factors;sequence=GCAAAGGGGA
NR2F1-AS1|NR_109825	TFBS	TFBS	564	573	0.815104	+	.	TF=BARHL2;class=Homeo domain factors;sequence=TTTTACCTTT
NR2F1-AS1|NR_109825	TFBS	TFBS	574	583	0.870131	+	.	TF=BARHL2;class=Homeo domain factors;sequence=GGAAAAAGAT
NR2F1-AS1|NR_109825	TFBS	TFBS	581	590	0.834052	+	.	TF=BARHL2;class=Homeo domain factors;sequence=GATAACCTTG
NR2F1-AS1|NR_109825	TFBS	TFBS	619	628	0.856781	+	.	TF=BARHL2;class=Homeo domain factors;sequence=GCAAAAAGAG
NR2F1-AS1|NR_109825	TFBS	TFBS	620	629	0.805608	+	.	TF=BARHL2;class=Homeo domain factors;sequence=CAAAAAGAGA
NR2F1-AS1|NR_109825	TFBS	TFBS	621	630	0.81493	+	.	TF=BARHL2;class=Homeo domain factors;sequence=AAAAAGAGAA
NR2F1-AS1|NR_109825	TFBS	TFBS	648	657	0.818028	+	.	TF=BARHL2;class=Homeo domain factors;sequence=CTATATCTTA
NR2F1-AS1|NR_109825	TFBS	TFBS	653	662	0.889947	+	.	TF=BARHL2;class=Homeo domain factors;sequence=TCTTATTGCA
NR2F1-AS1|NR_109825	TFBS	TFBS	719	728	0.841428	+	.	TF=BARHL2;class=Homeo domain factors;sequence=ACATAACAAG
NR2F1-AS1|NR_109825	TFBS	TFBS	739	748	0.806432	+	.	TF=BARHL2;class=Homeo domain factors;sequence=TCTAAGGAAC
NR2F1-AS1|NR_109825	TFBS	TFBS	747	756	0.845028	+	.	TF=BARHL2;class=Homeo domain factors;sequence=ACTTAGTTTC
NR2F1-AS1|NR_109825	TFBS	TFBS	803	812	0.880552	+	.	TF=BARHL2;class=Homeo domain factors;sequence=ACTTAAAGAA
NR2F1-AS1|NR_109825	TFBS	TFBS	804	813	0.853999	+	.	TF=BARHL2;class=Homeo domain factors;sequence=CTTAAAGAAA
NR2F1-AS1|NR_109825	TFBS	TFBS	833	842	0.854858	+	.	TF=BARHL2;class=Homeo domain factors;sequence=GCAAAGTGTG
NR2F1-AS1|NR_109825	TFBS	TFBS	204	213	0.906088	-	.	TF=BARHL2;class=Homeo domain factors;sequence=TCTAAATACA
NR2F1-AS1|NR_109825	TFBS	TFBS	302	311	0.80789	-	.	TF=BARHL2;class=Homeo domain factors;sequence=GGATAGTGCG
NR2F1-AS1|NR_109825	TFBS	TFBS	323	332	0.923944	-	.	TF=BARHL2;class=Homeo domain factors;sequence=GGTAAGCGGA
NR2F1-AS1|NR_109825	TFBS	TFBS	330	339	0.928831	-	.	TF=BARHL2;class=Homeo domain factors;sequence=AGAAAACGGT
NR2F1-AS1|NR_109825	TFBS	TFBS	355	364	0.808006	-	.	TF=BARHL2;class=Homeo domain factors;sequence=GCAAAAGAAA
NR2F1-AS1|NR_109825	TFBS	TFBS	364	373	0.885628	-	.	TF=BARHL2;class=Homeo domain factors;sequence=GGAAATCGGG
NR2F1-AS1|NR_109825	TFBS	TFBS	370	379	0.801631	-	.	TF=BARHL2;class=Homeo domain factors;sequence=GCAAAGGGAA
NR2F1-AS1|NR_109825	TFBS	TFBS	410	419	0.876054	-	.	TF=BARHL2;class=Homeo domain factors;sequence=ACTTATTTGA
NR2F1-AS1|NR_109825	TFBS	TFBS	417	426	0.878231	-	.	TF=BARHL2;class=Homeo domain factors;sequence=TAAAAACACT
NR2F1-AS1|NR_109825	TFBS	TFBS	419	428	0.853433	-	.	TF=BARHL2;class=Homeo domain factors;sequence=AGTAAAAACA
NR2F1-AS1|NR_109825	TFBS	TFBS	441	450	0.863452	-	.	TF=BARHL2;class=Homeo domain factors;sequence=CCTAAGTTCG
NR2F1-AS1|NR_109825	TFBS	TFBS	487	496	0.821178	-	.	TF=BARHL2;class=Homeo domain factors;sequence=GGAAAAGGCA
NR2F1-AS1|NR_109825	TFBS	TFBS	543	552	0.806816	-	.	TF=BARHL2;class=Homeo domain factors;sequence=CAAAACCTGC
NR2F1-AS1|NR_109825	TFBS	TFBS	560	569	0.876949	-	.	TF=BARHL2;class=Homeo domain factors;sequence=GTAAAACAAG
NR2F1-AS1|NR_109825	TFBS	TFBS	578	587	0.879819	-	.	TF=BARHL2;class=Homeo domain factors;sequence=GGTTATCTTT
NR2F1-AS1|NR_109825	TFBS	TFBS	650	659	0.846297	-	.	TF=BARHL2;class=Homeo domain factors;sequence=AATAAGATAT
NR2F1-AS1|NR_109825	TFBS	TFBS	676	685	0.932517	-	.	TF=BARHL2;class=Homeo domain factors;sequence=CCTAAACACC
NR2F1-AS1|NR_109825	TFBS	TFBS	688	697	0.813027	-	.	TF=BARHL2;class=Homeo domain factors;sequence=CAATAGCTGC
NR2F1-AS1|NR_109825	TFBS	TFBS	744	753	0.877548	-	.	TF=BARHL2;class=Homeo domain factors;sequence=ACTAAGTTCC
NR2F1-AS1|NR_109825	TFBS	TFBS	801	810	0.815689	-	.	TF=BARHL2;class=Homeo domain factors;sequence=CTTTAAGTCC
NR2F1-AS1|NR_109825	TFBS	TFBS	904	913	0.830977	-	.	TF=BARHL2;class=Homeo domain factors;sequence=AGAAAGCAGA
NR2F1-AS1|NR_109825	TFBS	TFBS	942	951	0.944097	-	.	TF=BARHL2;class=Homeo domain factors;sequence=GCTAAGCGGC
NR2F1-AS1|NR_109825	TFBS	TFBS	113	122	0.882351	+	.	TF=BHLHE41;class=Basic helix-loop-helix factors (bHLH);sequence=GGCACGCGCC
NR2F1-AS1|NR_109825	TFBS	TFBS	194	203	0.882982	+	.	TF=BHLHE41;class=Basic helix-loop-helix factors (bHLH);sequence=AGCACGTGGC
NR2F1-AS1|NR_109825	TFBS	TFBS	113	122	0.886089	-	.	TF=BHLHE41;class=Basic helix-loop-helix factors (bHLH);sequence=GGCGCGTGCC
NR2F1-AS1|NR_109825	TFBS	TFBS	194	203	0.88415	-	.	TF=BHLHE41;class=Basic helix-loop-helix factors (bHLH);sequence=GCCACGTGCT
NR2F1-AS1|NR_109825	TFBS	TFBS	961	975	0.808611	+	.	TF=CENPB;class=Psq-type HTH domain;sequence=CCCGACCCCTCCGCA
NR2F1-AS1|NR_109825	TFBS	TFBS	970	984	0.822353	+	.	TF=CENPB;class=Psq-type HTH domain;sequence=TCCGCATCCCTAGCC
NR2F1-AS1|NR_109825	TFBS	TFBS	259	273	0.858887	-	.	TF=CENPB;class=Psq-type HTH domain;sequence=CCCAGCTGCCGCGCA
NR2F1-AS1|NR_109825	TFBS	TFBS	430	444	0.807549	-	.	TF=CENPB;class=Psq-type HTH domain;sequence=TTCGGTACCTGCGAC
NR2F1-AS1|NR_109825	TFBS	TFBS	34	47	0.844543	+	.	TF=CREB3;class=Basic leucine zipper factors (bZIP);sequence=GAGCGACATCATCA
NR2F1-AS1|NR_109825	TFBS	TFBS	42	55	0.807709	-	.	TF=CREB3;class=Basic leucine zipper factors (bZIP);sequence=CGGCCACTTGATGA
NR2F1-AS1|NR_109825	TFBS	TFBS	192	205	0.825816	-	.	TF=CREB3;class=Basic leucine zipper factors (bZIP);sequence=CAGCCACGTGCTCG
NR2F1-AS1|NR_109825	TFBS	TFBS	35	46	0.800974	+	.	TF=DBP;class=Basic leucine zipper factors (bZIP);sequence=AGCGACATCATC
NR2F1-AS1|NR_109825	TFBS	TFBS	78	89	0.817882	+	.	TF=DBP;class=Basic leucine zipper factors (bZIP);sequence=GCTTGGACAACC
NR2F1-AS1|NR_109825	TFBS	TFBS	546	557	0.827251	+	.	TF=DBP;class=Basic leucine zipper factors (bZIP);sequence=GGTTTTGCAAGT
NR2F1-AS1|NR_109825	TFBS	TFBS	715	726	0.877848	+	.	TF=DBP;class=Basic leucine zipper factors (bZIP);sequence=GCTCACATAACA
NR2F1-AS1|NR_109825	TFBS	TFBS	766	777	0.816351	+	.	TF=DBP;class=Basic leucine zipper factors (bZIP);sequence=TCTTGCATAGGA
NR2F1-AS1|NR_109825	TFBS	TFBS	78	89	0.815679	-	.	TF=DBP;class=Basic leucine zipper factors (bZIP);sequence=GGTTGTCCAAGC
NR2F1-AS1|NR_109825	TFBS	TFBS	546	557	0.824353	-	.	TF=DBP;class=Basic leucine zipper factors (bZIP);sequence=ACTTGCAAAACC
NR2F1-AS1|NR_109825	TFBS	TFBS	715	726	0.874731	-	.	TF=DBP;class=Basic leucine zipper factors (bZIP);sequence=TGTTATGTGAGC
NR2F1-AS1|NR_109825	TFBS	TFBS	766	777	0.823808	-	.	TF=DBP;class=Basic leucine zipper factors (bZIP);sequence=TCCTATGCAAGA
NR2F1-AS1|NR_109825	TFBS	TFBS	397	410	0.83909	+	.	TF=EBF1;class=Rel homology region (RHR) factors;sequence=AGTCTCTAGAGGGT
NR2F1-AS1|NR_109825	TFBS	TFBS	917	930	0.82978	+	.	TF=EBF1;class=Rel homology region (RHR) factors;sequence=GATCTCTAGGAACT
NR2F1-AS1|NR_109825	TFBS	TFBS	397	410	0.868334	-	.	TF=EBF1;class=Rel homology region (RHR) factors;sequence=ACCCTCTAGAGACT
NR2F1-AS1|NR_109825	TFBS	TFBS	917	930	0.835249	-	.	TF=EBF1;class=Rel homology region (RHR) factors;sequence=AGTTCCTAGAGATC
NR2F1-AS1|NR_109825	TFBS	TFBS	981	992	0.800261	+	.	TF=EHF;class=Tryptophan cluster factors;sequence=AGCCGGGAAGGA
NR2F1-AS1|NR_109825	TFBS	TFBS	319	330	0.818971	-	.	TF=EHF;class=Tryptophan cluster factors;sequence=TAAGCGGAGGTC
NR2F1-AS1|NR_109825	TFBS	TFBS	863	874	0.821648	-	.	TF=EHF;class=Tryptophan cluster factors;sequence=ACGGCGGAAGGA
NR2F1-AS1|NR_109825	TFBS	TFBS	723	735	0.840622	+	.	TF=ELF3;class=Tryptophan cluster factors;sequence=AACAAGGATGAAA
NR2F1-AS1|NR_109825	TFBS	TFBS	489	501	0.820968	-	.	TF=ELF3;class=Tryptophan cluster factors;sequence=CAAACGGAAAAGG
NR2F1-AS1|NR_109825	TFBS	TFBS	862	874	0.821264	-	.	TF=ELF3;class=Tryptophan cluster factors;sequence=ACGGCGGAAGGAC
NR2F1-AS1|NR_109825	TFBS	TFBS	981	992	0.81243	+	.	TF=ELF4;class=Tryptophan cluster factors;sequence=AGCCGGGAAGGA
NR2F1-AS1|NR_109825	TFBS	TFBS	319	330	0.814646	-	.	TF=ELF4;class=Tryptophan cluster factors;sequence=TAAGCGGAGGTC
NR2F1-AS1|NR_109825	TFBS	TFBS	592	603	0.802607	-	.	TF=ELF4;class=Tryptophan cluster factors;sequence=AAACCTGAAGCA
NR2F1-AS1|NR_109825	TFBS	TFBS	863	874	0.840632	-	.	TF=ELF4;class=Tryptophan cluster factors;sequence=ACGGCGGAAGGA
NR2F1-AS1|NR_109825	TFBS	TFBS	55	65	0.815748	+	.	TF=ELF5;class=Tryptophan cluster factors;sequence=GGCGGGAACAG
NR2F1-AS1|NR_109825	TFBS	TFBS	102	112	0.819761	+	.	TF=ELF5;class=Tryptophan cluster factors;sequence=GCCAGGACAGA
NR2F1-AS1|NR_109825	TFBS	TFBS	260	270	0.815988	+	.	TF=ELF5;class=Tryptophan cluster factors;sequence=GCGCGGCAGCT
NR2F1-AS1|NR_109825	TFBS	TFBS	288	298	0.827801	+	.	TF=ELF5;class=Tryptophan cluster factors;sequence=CAGAGGAACCC
NR2F1-AS1|NR_109825	TFBS	TFBS	465	475	0.812885	+	.	TF=ELF5;class=Tryptophan cluster factors;sequence=AAAATGAAAAA
NR2F1-AS1|NR_109825	TFBS	TFBS	504	514	0.841062	+	.	TF=ELF5;class=Tryptophan cluster factors;sequence=AAGGGGAACCC
NR2F1-AS1|NR_109825	TFBS	TFBS	611	621	0.84509	+	.	TF=ELF5;class=Tryptophan cluster factors;sequence=CTCTGGAAGCA
NR2F1-AS1|NR_109825	TFBS	TFBS	724	734	0.897409	+	.	TF=ELF5;class=Tryptophan cluster factors;sequence=ACAAGGATGAA
NR2F1-AS1|NR_109825	TFBS	TFBS	727	737	0.805007	+	.	TF=ELF5;class=Tryptophan cluster factors;sequence=AGGATGAAAGA
NR2F1-AS1|NR_109825	TFBS	TFBS	740	750	0.85074	+	.	TF=ELF5;class=Tryptophan cluster factors;sequence=CTAAGGAACTT
NR2F1-AS1|NR_109825	TFBS	TFBS	780	790	0.857473	+	.	TF=ELF5;class=Tryptophan cluster factors;sequence=GCGGGGAAACT
NR2F1-AS1|NR_109825	TFBS	TFBS	797	807	0.815424	+	.	TF=ELF5;class=Tryptophan cluster factors;sequence=TCAAGGACTTA
NR2F1-AS1|NR_109825	TFBS	TFBS	921	931	0.836206	+	.	TF=ELF5;class=Tryptophan cluster factors;sequence=TCTAGGAACTC
NR2F1-AS1|NR_109825	TFBS	TFBS	982	992	0.883034	+	.	TF=ELF5;class=Tryptophan cluster factors;sequence=GCCGGGAAGGA
NR2F1-AS1|NR_109825	TFBS	TFBS	68	78	0.838097	-	.	TF=ELF5;class=Tryptophan cluster factors;sequence=CAGCGGAACCC
NR2F1-AS1|NR_109825	TFBS	TFBS	325	335	0.830104	-	.	TF=ELF5;class=Tryptophan cluster factors;sequence=AACGGTAAGCG
NR2F1-AS1|NR_109825	TFBS	TFBS	347	357	0.886225	-	.	TF=ELF5;class=Tryptophan cluster factors;sequence=AAAGGGAAGGT
NR2F1-AS1|NR_109825	TFBS	TFBS	367	377	0.892248	-	.	TF=ELF5;class=Tryptophan cluster factors;sequence=AAAGGGAAATC
NR2F1-AS1|NR_109825	TFBS	TFBS	421	431	0.833464	-	.	TF=ELF5;class=Tryptophan cluster factors;sequence=ACGAGTAAAAA
NR2F1-AS1|NR_109825	TFBS	TFBS	484	494	0.836412	-	.	TF=ELF5;class=Tryptophan cluster factors;sequence=AAAAGGCAATA
NR2F1-AS1|NR_109825	TFBS	TFBS	490	500	0.914262	-	.	TF=ELF5;class=Tryptophan cluster factors;sequence=AAACGGAAAAG
NR2F1-AS1|NR_109825	TFBS	TFBS	592	602	0.869625	-	.	TF=ELF5;class=Tryptophan cluster factors;sequence=AACCTGAAGCA
NR2F1-AS1|NR_109825	TFBS	TFBS	701	711	0.86549	-	.	TF=ELF5;class=Tryptophan cluster factors;sequence=GGGAGGAAGGC
NR2F1-AS1|NR_109825	TFBS	TFBS	751	761	0.857333	-	.	TF=ELF5;class=Tryptophan cluster factors;sequence=TTGGGGAAACT
NR2F1-AS1|NR_109825	TFBS	TFBS	855	865	0.849927	-	.	TF=ELF5;class=Tryptophan cluster factors;sequence=GGACGGAACCA
NR2F1-AS1|NR_109825	TFBS	TFBS	859	869	0.808123	-	.	TF=ELF5;class=Tryptophan cluster factors;sequence=GGAAGGACGGA
NR2F1-AS1|NR_109825	TFBS	TFBS	863	873	0.890225	-	.	TF=ELF5;class=Tryptophan cluster factors;sequence=CGGCGGAAGGA
NR2F1-AS1|NR_109825	TFBS	TFBS	900	910	0.815183	-	.	TF=ELF5;class=Tryptophan cluster factors;sequence=AAGCAGAAGAA
NR2F1-AS1|NR_109825	TFBS	TFBS	906	916	0.813056	-	.	TF=ELF5;class=Tryptophan cluster factors;sequence=TACAGAAAGCA
NR2F1-AS1|NR_109825	TFBS	TFBS	938	948	0.830182	-	.	TF=ELF5;class=Tryptophan cluster factors;sequence=AAGCGGCAGGG
NR2F1-AS1|NR_109825	TFBS	TFBS	972	982	0.811154	-	.	TF=ELF5;class=Tryptophan cluster factors;sequence=CTAGGGATGCG
NR2F1-AS1|NR_109825	TFBS	TFBS	38	45	0.807547	+	.	TF=EN1;class=Homeo domain factors;sequence=GACATCAT
NR2F1-AS1|NR_109825	TFBS	TFBS	41	48	0.866123	+	.	TF=EN1;class=Homeo domain factors;sequence=ATCATCAA
NR2F1-AS1|NR_109825	TFBS	TFBS	205	212	0.801238	+	.	TF=EN1;class=Homeo domain factors;sequence=GTATTTAG
NR2F1-AS1|NR_109825	TFBS	TFBS	324	331	0.819791	+	.	TF=EN1;class=Homeo domain factors;sequence=CCGCTTAC
NR2F1-AS1|NR_109825	TFBS	TFBS	338	345	0.805522	+	.	TF=EN1;class=Homeo domain factors;sequence=CTCCTCAG
NR2F1-AS1|NR_109825	TFBS	TFBS	365	372	0.850477	+	.	TF=EN1;class=Homeo domain factors;sequence=CCGATTTC
NR2F1-AS1|NR_109825	TFBS	TFBS	411	418	0.868306	+	.	TF=EN1;class=Homeo domain factors;sequence=CAAATAAG
NR2F1-AS1|NR_109825	TFBS	TFBS	442	449	0.845754	+	.	TF=EN1;class=Homeo domain factors;sequence=GAACTTAG
NR2F1-AS1|NR_109825	TFBS	TFBS	465	472	0.857644	+	.	TF=EN1;class=Homeo domain factors;sequence=AAAATGAA
NR2F1-AS1|NR_109825	TFBS	TFBS	477	484	0.862951	+	.	TF=EN1;class=Homeo domain factors;sequence=AAAATCAT
NR2F1-AS1|NR_109825	TFBS	TFBS	637	644	0.949789	+	.	TF=EN1;class=Homeo domain factors;sequence=CCAATCAC
NR2F1-AS1|NR_109825	TFBS	TFBS	745	752	0.845754	+	.	TF=EN1;class=Homeo domain factors;sequence=GAACTTAG
NR2F1-AS1|NR_109825	TFBS	TFBS	793	800	0.831363	+	.	TF=EN1;class=Homeo domain factors;sequence=GGAATCAA
NR2F1-AS1|NR_109825	TFBS	TFBS	815	822	0.886388	+	.	TF=EN1;class=Homeo domain factors;sequence=GCAATTGA
NR2F1-AS1|NR_109825	TFBS	TFBS	886	893	0.824928	+	.	TF=EN1;class=Homeo domain factors;sequence=CTCATCTA
NR2F1-AS1|NR_109825	TFBS	TFBS	926	933	0.81022	+	.	TF=EN1;class=Homeo domain factors;sequence=GAACTCAG
NR2F1-AS1|NR_109825	TFBS	TFBS	943	950	0.831245	+	.	TF=EN1;class=Homeo domain factors;sequence=CCGCTTAG
NR2F1-AS1|NR_109825	TFBS	TFBS	41	48	0.825581	-	.	TF=EN1;class=Homeo domain factors;sequence=TTGATGAT
NR2F1-AS1|NR_109825	TFBS	TFBS	45	52	0.802929	-	.	TF=EN1;class=Homeo domain factors;sequence=CCACTTGA
NR2F1-AS1|NR_109825	TFBS	TFBS	126	133	0.837743	-	.	TF=EN1;class=Homeo domain factors;sequence=ACACTCAC
NR2F1-AS1|NR_109825	TFBS	TFBS	341	348	0.842316	-	.	TF=EN1;class=Homeo domain factors;sequence=GTACTGAG
NR2F1-AS1|NR_109825	TFBS	TFBS	365	372	0.811581	-	.	TF=EN1;class=Homeo domain factors;sequence=GAAATCGG
NR2F1-AS1|NR_109825	TFBS	TFBS	414	421	0.857075	-	.	TF=EN1;class=Homeo domain factors;sequence=ACACTTAT
NR2F1-AS1|NR_109825	TFBS	TFBS	465	472	0.828106	-	.	TF=EN1;class=Homeo domain factors;sequence=TTCATTTT
NR2F1-AS1|NR_109825	TFBS	TFBS	477	484	0.817417	-	.	TF=EN1;class=Homeo domain factors;sequence=ATGATTTT
NR2F1-AS1|NR_109825	TFBS	TFBS	482	489	0.849078	-	.	TF=EN1;class=Homeo domain factors;sequence=GCAATATG
NR2F1-AS1|NR_109825	TFBS	TFBS	637	644	0.827324	-	.	TF=EN1;class=Homeo domain factors;sequence=GTGATTGG
NR2F1-AS1|NR_109825	TFBS	TFBS	654	661	0.910355	-	.	TF=EN1;class=Homeo domain factors;sequence=GCAATAAG
NR2F1-AS1|NR_109825	TFBS	TFBS	740	747	0.825075	-	.	TF=EN1;class=Homeo domain factors;sequence=TTCCTTAG
NR2F1-AS1|NR_109825	TFBS	TFBS	815	822	0.878739	-	.	TF=EN1;class=Homeo domain factors;sequence=TCAATTGC
NR2F1-AS1|NR_109825	TFBS	TFBS	834	841	0.823454	-	.	TF=EN1;class=Homeo domain factors;sequence=ACACTTTG
NR2F1-AS1|NR_109825	TFBS	TFBS	1	10	0.812732	+	.	TF=EN2;class=Homeo domain factors;sequence=CCTCCTTGAC
NR2F1-AS1|NR_109825	TFBS	TFBS	37	46	0.806251	+	.	TF=EN2;class=Homeo domain factors;sequence=CGACATCATC
NR2F1-AS1|NR_109825	TFBS	TFBS	40	49	0.882735	+	.	TF=EN2;class=Homeo domain factors;sequence=CATCATCAAG
NR2F1-AS1|NR_109825	TFBS	TFBS	323	332	0.872498	+	.	TF=EN2;class=Homeo domain factors;sequence=TCCGCTTACC
NR2F1-AS1|NR_109825	TFBS	TFBS	337	346	0.832848	+	.	TF=EN2;class=Homeo domain factors;sequence=TCTCCTCAGT
NR2F1-AS1|NR_109825	TFBS	TFBS	375	384	0.806656	+	.	TF=EN2;class=Homeo domain factors;sequence=TTTGCTCAGT
NR2F1-AS1|NR_109825	TFBS	TFBS	379	388	0.827919	+	.	TF=EN2;class=Homeo domain factors;sequence=CTCAGTCAGT
NR2F1-AS1|NR_109825	TFBS	TFBS	441	450	0.830829	+	.	TF=EN2;class=Homeo domain factors;sequence=CGAACTTAGG
NR2F1-AS1|NR_109825	TFBS	TFBS	636	645	0.948096	+	.	TF=EN2;class=Homeo domain factors;sequence=TCCAATCACC
NR2F1-AS1|NR_109825	TFBS	TFBS	690	699	0.812822	+	.	TF=EN2;class=Homeo domain factors;sequence=AGCTATTGTC
NR2F1-AS1|NR_109825	TFBS	TFBS	707	716	0.851651	+	.	TF=EN2;class=Homeo domain factors;sequence=CTCCCTGAGC
NR2F1-AS1|NR_109825	TFBS	TFBS	744	753	0.815834	+	.	TF=EN2;class=Homeo domain factors;sequence=GGAACTTAGT
NR2F1-AS1|NR_109825	TFBS	TFBS	792	801	0.872527	+	.	TF=EN2;class=Homeo domain factors;sequence=CGGAATCAAG
NR2F1-AS1|NR_109825	TFBS	TFBS	800	809	0.817443	+	.	TF=EN2;class=Homeo domain factors;sequence=AGGACTTAAA
NR2F1-AS1|NR_109825	TFBS	TFBS	814	823	0.877085	+	.	TF=EN2;class=Homeo domain factors;sequence=TGCAATTGAG
NR2F1-AS1|NR_109825	TFBS	TFBS	942	951	0.892059	+	.	TF=EN2;class=Homeo domain factors;sequence=GCCGCTTAGC
NR2F1-AS1|NR_109825	TFBS	TFBS	5	14	0.811618	-	.	TF=EN2;class=Homeo domain factors;sequence=TCTAGTCAAG
NR2F1-AS1|NR_109825	TFBS	TFBS	31	40	0.810077	-	.	TF=EN2;class=Homeo domain factors;sequence=GTCGCTCAAA
NR2F1-AS1|NR_109825	TFBS	TFBS	40	49	0.851598	-	.	TF=EN2;class=Homeo domain factors;sequence=CTTGATGATG
NR2F1-AS1|NR_109825	TFBS	TFBS	44	53	0.834835	-	.	TF=EN2;class=Homeo domain factors;sequence=GCCACTTGAT
NR2F1-AS1|NR_109825	TFBS	TFBS	125	134	0.858747	-	.	TF=EN2;class=Homeo domain factors;sequence=CACACTCACA
NR2F1-AS1|NR_109825	TFBS	TFBS	230	239	0.804352	-	.	TF=EN2;class=Homeo domain factors;sequence=GGCACTGGGG
NR2F1-AS1|NR_109825	TFBS	TFBS	285	294	0.806545	-	.	TF=EN2;class=Homeo domain factors;sequence=TCCTCTGACC
NR2F1-AS1|NR_109825	TFBS	TFBS	340	349	0.867865	-	.	TF=EN2;class=Homeo domain factors;sequence=GGTACTGAGG
NR2F1-AS1|NR_109825	TFBS	TFBS	378	387	0.817703	-	.	TF=EN2;class=Homeo domain factors;sequence=CTGACTGAGC
NR2F1-AS1|NR_109825	TFBS	TFBS	393	402	0.818384	-	.	TF=EN2;class=Homeo domain factors;sequence=GAGACTCAGC
NR2F1-AS1|NR_109825	TFBS	TFBS	413	422	0.868071	-	.	TF=EN2;class=Homeo domain factors;sequence=AACACTTATT
NR2F1-AS1|NR_109825	TFBS	TFBS	587	596	0.816913	-	.	TF=EN2;class=Homeo domain factors;sequence=AAGCATCAAG
NR2F1-AS1|NR_109825	TFBS	TFBS	636	645	0.82641	-	.	TF=EN2;class=Homeo domain factors;sequence=GGTGATTGGA
NR2F1-AS1|NR_109825	TFBS	TFBS	739	748	0.852111	-	.	TF=EN2;class=Homeo domain factors;sequence=GTTCCTTAGA
NR2F1-AS1|NR_109825	TFBS	TFBS	814	823	0.879284	-	.	TF=EN2;class=Homeo domain factors;sequence=CTCAATTGCA
NR2F1-AS1|NR_109825	TFBS	TFBS	818	827	0.801178	-	.	TF=EN2;class=Homeo domain factors;sequence=GGGACTCAAT
NR2F1-AS1|NR_109825	TFBS	TFBS	872	881	0.80438	-	.	TF=EN2;class=Homeo domain factors;sequence=GACAGTGACG
NR2F1-AS1|NR_109825	TFBS	TFBS	928	937	0.805959	-	.	TF=EN2;class=Homeo domain factors;sequence=AATCCTGAGT
NR2F1-AS1|NR_109825	TFBS	TFBS	204	213	0.807312	+	.	TF=ESX1;class=Homeo domain factors;sequence=TGTATTTAGA
NR2F1-AS1|NR_109825	TFBS	TFBS	323	332	0.803647	+	.	TF=ESX1;class=Homeo domain factors;sequence=TCCGCTTACC
NR2F1-AS1|NR_109825	TFBS	TFBS	364	373	0.808084	+	.	TF=ESX1;class=Homeo domain factors;sequence=CCCGATTTCC
NR2F1-AS1|NR_109825	TFBS	TFBS	409	418	0.819097	+	.	TF=ESX1;class=Homeo domain factors;sequence=GTCAAATAAG
NR2F1-AS1|NR_109825	TFBS	TFBS	410	419	0.821125	+	.	TF=ESX1;class=Homeo domain factors;sequence=TCAAATAAGT
NR2F1-AS1|NR_109825	TFBS	TFBS	636	645	0.903113	+	.	TF=ESX1;class=Homeo domain factors;sequence=TCCAATCACC
NR2F1-AS1|NR_109825	TFBS	TFBS	942	951	0.821969	+	.	TF=ESX1;class=Homeo domain factors;sequence=GCCGCTTAGC
NR2F1-AS1|NR_109825	TFBS	TFBS	204	213	0.820425	-	.	TF=ESX1;class=Homeo domain factors;sequence=TCTAAATACA
NR2F1-AS1|NR_109825	TFBS	TFBS	413	422	0.832672	-	.	TF=ESX1;class=Homeo domain factors;sequence=AACACTTATT
NR2F1-AS1|NR_109825	TFBS	TFBS	653	662	0.849145	-	.	TF=ESX1;class=Homeo domain factors;sequence=TGCAATAAGA
NR2F1-AS1|NR_109825	TFBS	TFBS	289	298	0.825178	+	.	TF=ETV6;class=Tryptophan cluster factors;sequence=AGAGGAACCC
NR2F1-AS1|NR_109825	TFBS	TFBS	505	514	0.803598	+	.	TF=ETV6;class=Tryptophan cluster factors;sequence=AGGGGAACCC
NR2F1-AS1|NR_109825	TFBS	TFBS	612	621	0.87358	+	.	TF=ETV6;class=Tryptophan cluster factors;sequence=TCTGGAAGCA
NR2F1-AS1|NR_109825	TFBS	TFBS	741	750	0.811435	+	.	TF=ETV6;class=Tryptophan cluster factors;sequence=TAAGGAACTT
NR2F1-AS1|NR_109825	TFBS	TFBS	781	790	0.86093	+	.	TF=ETV6;class=Tryptophan cluster factors;sequence=CGGGGAAACT
NR2F1-AS1|NR_109825	TFBS	TFBS	922	931	0.816063	+	.	TF=ETV6;class=Tryptophan cluster factors;sequence=CTAGGAACTC
NR2F1-AS1|NR_109825	TFBS	TFBS	983	992	0.876312	+	.	TF=ETV6;class=Tryptophan cluster factors;sequence=CCGGGAAGGA
NR2F1-AS1|NR_109825	TFBS	TFBS	68	77	0.849236	-	.	TF=ETV6;class=Tryptophan cluster factors;sequence=AGCGGAACCC
NR2F1-AS1|NR_109825	TFBS	TFBS	319	328	0.875511	-	.	TF=ETV6;class=Tryptophan cluster factors;sequence=AGCGGAGGTC
NR2F1-AS1|NR_109825	TFBS	TFBS	325	334	0.816722	-	.	TF=ETV6;class=Tryptophan cluster factors;sequence=ACGGTAAGCG
NR2F1-AS1|NR_109825	TFBS	TFBS	332	341	0.800095	-	.	TF=ETV6;class=Tryptophan cluster factors;sequence=GGAGAAAACG
NR2F1-AS1|NR_109825	TFBS	TFBS	347	356	0.839906	-	.	TF=ETV6;class=Tryptophan cluster factors;sequence=AAGGGAAGGT
NR2F1-AS1|NR_109825	TFBS	TFBS	367	376	0.840441	-	.	TF=ETV6;class=Tryptophan cluster factors;sequence=AAGGGAAATC
NR2F1-AS1|NR_109825	TFBS	TFBS	490	499	0.863809	-	.	TF=ETV6;class=Tryptophan cluster factors;sequence=AACGGAAAAG
NR2F1-AS1|NR_109825	TFBS	TFBS	592	601	0.846462	-	.	TF=ETV6;class=Tryptophan cluster factors;sequence=ACCTGAAGCA
NR2F1-AS1|NR_109825	TFBS	TFBS	605	614	0.811676	-	.	TF=ETV6;class=Tryptophan cluster factors;sequence=AGAGGGAGCT
NR2F1-AS1|NR_109825	TFBS	TFBS	701	710	0.872525	-	.	TF=ETV6;class=Tryptophan cluster factors;sequence=GGAGGAAGGC
NR2F1-AS1|NR_109825	TFBS	TFBS	751	760	0.841416	-	.	TF=ETV6;class=Tryptophan cluster factors;sequence=TGGGGAAACT
NR2F1-AS1|NR_109825	TFBS	TFBS	855	864	0.825608	-	.	TF=ETV6;class=Tryptophan cluster factors;sequence=GACGGAACCA
NR2F1-AS1|NR_109825	TFBS	TFBS	863	872	0.926005	-	.	TF=ETV6;class=Tryptophan cluster factors;sequence=GGCGGAAGGA
NR2F1-AS1|NR_109825	TFBS	TFBS	900	909	0.821264	-	.	TF=ETV6;class=Tryptophan cluster factors;sequence=AGCAGAAGAA
NR2F1-AS1|NR_109825	TFBS	TFBS	906	915	0.830191	-	.	TF=ETV6;class=Tryptophan cluster factors;sequence=ACAGAAAGCA
NR2F1-AS1|NR_109825	TFBS	TFBS	966	975	0.831672	-	.	TF=ETV6;class=Tryptophan cluster factors;sequence=TGCGGAGGGG
NR2F1-AS1|NR_109825	TFBS	TFBS	289	298	0.837206	+	.	TF=FLI1;class=Tryptophan cluster factors;sequence=AGAGGAACCC
NR2F1-AS1|NR_109825	TFBS	TFBS	517	526	0.81383	+	.	TF=FLI1;class=Tryptophan cluster factors;sequence=TCCAGATGTG
NR2F1-AS1|NR_109825	TFBS	TFBS	741	750	0.824572	+	.	TF=FLI1;class=Tryptophan cluster factors;sequence=TAAGGAACTT
NR2F1-AS1|NR_109825	TFBS	TFBS	982	991	0.81906	+	.	TF=FLI1;class=Tryptophan cluster factors;sequence=GCCGGGAAGG
NR2F1-AS1|NR_109825	TFBS	TFBS	983	992	0.81881	+	.	TF=FLI1;class=Tryptophan cluster factors;sequence=CCGGGAAGGA
NR2F1-AS1|NR_109825	TFBS	TFBS	68	77	0.875657	-	.	TF=FLI1;class=Tryptophan cluster factors;sequence=AGCGGAACCC
NR2F1-AS1|NR_109825	TFBS	TFBS	319	328	0.838383	-	.	TF=FLI1;class=Tryptophan cluster factors;sequence=AGCGGAGGTC
NR2F1-AS1|NR_109825	TFBS	TFBS	325	334	0.806121	-	.	TF=FLI1;class=Tryptophan cluster factors;sequence=ACGGTAAGCG
NR2F1-AS1|NR_109825	TFBS	TFBS	347	356	0.822002	-	.	TF=FLI1;class=Tryptophan cluster factors;sequence=AAGGGAAGGT
NR2F1-AS1|NR_109825	TFBS	TFBS	367	376	0.859712	-	.	TF=FLI1;class=Tryptophan cluster factors;sequence=AAGGGAAATC
NR2F1-AS1|NR_109825	TFBS	TFBS	484	493	0.805469	-	.	TF=FLI1;class=Tryptophan cluster factors;sequence=AAAGGCAATA
NR2F1-AS1|NR_109825	TFBS	TFBS	490	499	0.908372	-	.	TF=FLI1;class=Tryptophan cluster factors;sequence=AACGGAAAAG
NR2F1-AS1|NR_109825	TFBS	TFBS	592	601	0.838575	-	.	TF=FLI1;class=Tryptophan cluster factors;sequence=ACCTGAAGCA
NR2F1-AS1|NR_109825	TFBS	TFBS	701	710	0.835883	-	.	TF=FLI1;class=Tryptophan cluster factors;sequence=GGAGGAAGGC
NR2F1-AS1|NR_109825	TFBS	TFBS	751	760	0.804487	-	.	TF=FLI1;class=Tryptophan cluster factors;sequence=TGGGGAAACT
NR2F1-AS1|NR_109825	TFBS	TFBS	855	864	0.856541	-	.	TF=FLI1;class=Tryptophan cluster factors;sequence=GACGGAACCA
NR2F1-AS1|NR_109825	TFBS	TFBS	863	872	0.878841	-	.	TF=FLI1;class=Tryptophan cluster factors;sequence=GGCGGAAGGA
NR2F1-AS1|NR_109825	TFBS	TFBS	934	943	0.807449	-	.	TF=FLI1;class=Tryptophan cluster factors;sequence=GCAGGGAATC
NR2F1-AS1|NR_109825	TFBS	TFBS	938	947	0.809687	-	.	TF=FLI1;class=Tryptophan cluster factors;sequence=AGCGGCAGGG
NR2F1-AS1|NR_109825	TFBS	TFBS	972	981	0.801036	-	.	TF=FLI1;class=Tryptophan cluster factors;sequence=TAGGGATGCG
NR2F1-AS1|NR_109825	TFBS	TFBS	38	44	0.805029	+	.	TF=FOXI1;class=Fork head / winged helix factors;sequence=GACATCA
NR2F1-AS1|NR_109825	TFBS	TFBS	41	47	0.843078	+	.	TF=FOXI1;class=Fork head / winged helix factors;sequence=ATCATCA
NR2F1-AS1|NR_109825	TFBS	TFBS	58	64	0.821856	+	.	TF=FOXI1;class=Fork head / winged helix factors;sequence=GGGAACA
NR2F1-AS1|NR_109825	TFBS	TFBS	152	158	0.811479	+	.	TF=FOXI1;class=Fork head / winged helix factors;sequence=GCAAACC
NR2F1-AS1|NR_109825	TFBS	TFBS	468	474	0.810579	+	.	TF=FOXI1;class=Fork head / winged helix factors;sequence=ATGAAAA
NR2F1-AS1|NR_109825	TFBS	TFBS	470	476	0.861106	+	.	TF=FOXI1;class=Fork head / winged helix factors;sequence=GAAAAAA
NR2F1-AS1|NR_109825	TFBS	TFBS	471	477	0.822971	+	.	TF=FOXI1;class=Fork head / winged helix factors;sequence=AAAAAAA
NR2F1-AS1|NR_109825	TFBS	TFBS	472	478	0.822971	+	.	TF=FOXI1;class=Fork head / winged helix factors;sequence=AAAAAAA
NR2F1-AS1|NR_109825	TFBS	TFBS	473	479	0.822971	+	.	TF=FOXI1;class=Fork head / winged helix factors;sequence=AAAAAAA
NR2F1-AS1|NR_109825	TFBS	TFBS	474	480	0.822971	+	.	TF=FOXI1;class=Fork head / winged helix factors;sequence=AAAAAAA
NR2F1-AS1|NR_109825	TFBS	TFBS	477	483	0.80745	+	.	TF=FOXI1;class=Fork head / winged helix factors;sequence=AAAATCA
NR2F1-AS1|NR_109825	TFBS	TFBS	574	580	0.847722	+	.	TF=FOXI1;class=Fork head / winged helix factors;sequence=GGAAAAA
NR2F1-AS1|NR_109825	TFBS	TFBS	576	582	0.801755	+	.	TF=FOXI1;class=Fork head / winged helix factors;sequence=AAAAAGA
NR2F1-AS1|NR_109825	TFBS	TFBS	615	621	0.817511	+	.	TF=FOXI1;class=Fork head / winged helix factors;sequence=GGAAGCA
NR2F1-AS1|NR_109825	TFBS	TFBS	619	625	0.857353	+	.	TF=FOXI1;class=Fork head / winged helix factors;sequence=GCAAAAA
NR2F1-AS1|NR_109825	TFBS	TFBS	621	627	0.801755	+	.	TF=FOXI1;class=Fork head / winged helix factors;sequence=AAAAAGA
NR2F1-AS1|NR_109825	TFBS	TFBS	721	727	0.802105	+	.	TF=FOXI1;class=Fork head / winged helix factors;sequence=ATAACAA
NR2F1-AS1|NR_109825	TFBS	TFBS	793	799	0.832201	+	.	TF=FOXI1;class=Fork head / winged helix factors;sequence=GGAATCA
NR2F1-AS1|NR_109825	TFBS	TFBS	133	139	0.90295	-	.	TF=FOXI1;class=Fork head / winged helix factors;sequence=GTACACA
NR2F1-AS1|NR_109825	TFBS	TFBS	206	212	0.879083	-	.	TF=FOXI1;class=Fork head / winged helix factors;sequence=CTAAATA
NR2F1-AS1|NR_109825	TFBS	TFBS	251	257	0.858135	-	.	TF=FOXI1;class=Fork head / winged helix factors;sequence=GTAAATC
NR2F1-AS1|NR_109825	TFBS	TFBS	325	331	0.811513	-	.	TF=FOXI1;class=Fork head / winged helix factors;sequence=GTAAGCG
NR2F1-AS1|NR_109825	TFBS	TFBS	332	338	0.82825	-	.	TF=FOXI1;class=Fork head / winged helix factors;sequence=GAAAACG
NR2F1-AS1|NR_109825	TFBS	TFBS	359	365	0.807167	-	.	TF=FOXI1;class=Fork head / winged helix factors;sequence=GGCAAAA
NR2F1-AS1|NR_109825	TFBS	TFBS	419	425	0.885681	-	.	TF=FOXI1;class=Fork head / winged helix factors;sequence=AAAAACA
NR2F1-AS1|NR_109825	TFBS	TFBS	421	427	0.93729	-	.	TF=FOXI1;class=Fork head / winged helix factors;sequence=GTAAAAA
NR2F1-AS1|NR_109825	TFBS	TFBS	449	455	0.802839	-	.	TF=FOXI1;class=Fork head / winged helix factors;sequence=GTGAACC
NR2F1-AS1|NR_109825	TFBS	TFBS	484	490	0.836596	-	.	TF=FOXI1;class=Fork head / winged helix factors;sequence=GGCAATA
NR2F1-AS1|NR_109825	TFBS	TFBS	496	502	0.824498	-	.	TF=FOXI1;class=Fork head / winged helix factors;sequence=GCAAACG
NR2F1-AS1|NR_109825	TFBS	TFBS	563	569	0.828705	-	.	TF=FOXI1;class=Fork head / winged helix factors;sequence=GTAAAAC
NR2F1-AS1|NR_109825	TFBS	TFBS	678	684	0.912364	-	.	TF=FOXI1;class=Fork head / winged helix factors;sequence=CTAAACA
NR2F1-AS1|NR_109825	TFBS	TFBS	693	699	0.84998	-	.	TF=FOXI1;class=Fork head / winged helix factors;sequence=GACAATA
NR2F1-AS1|NR_109825	TFBS	TFBS	855	861	0.813383	-	.	TF=FOXI1;class=Fork head / winged helix factors;sequence=GGAACCA
NR2F1-AS1|NR_109825	TFBS	TFBS	906	912	0.830894	-	.	TF=FOXI1;class=Fork head / winged helix factors;sequence=GAAAGCA
NR2F1-AS1|NR_109825	TFBS	TFBS	6	12	0.8063	+	.	TF=FOXL1;class=Fork head / winged helix factors;sequence=TTGACTA
NR2F1-AS1|NR_109825	TFBS	TFBS	23	29	0.831083	+	.	TF=FOXL1;class=Fork head / winged helix factors;sequence=GTATCTA
NR2F1-AS1|NR_109825	TFBS	TFBS	41	47	0.811553	+	.	TF=FOXL1;class=Fork head / winged helix factors;sequence=ATCATCA
NR2F1-AS1|NR_109825	TFBS	TFBS	83	89	0.806892	+	.	TF=FOXL1;class=Fork head / winged helix factors;sequence=GACAACC
NR2F1-AS1|NR_109825	TFBS	TFBS	84	90	0.811242	+	.	TF=FOXL1;class=Fork head / winged helix factors;sequence=ACAACCT
NR2F1-AS1|NR_109825	TFBS	TFBS	152	158	0.894427	+	.	TF=FOXL1;class=Fork head / winged helix factors;sequence=GCAAACC
NR2F1-AS1|NR_109825	TFBS	TFBS	167	173	0.817883	+	.	TF=FOXL1;class=Fork head / winged helix factors;sequence=ACGCACA
NR2F1-AS1|NR_109825	TFBS	TFBS	398	404	0.800125	+	.	TF=FOXL1;class=Fork head / winged helix factors;sequence=GTCTCTA
NR2F1-AS1|NR_109825	TFBS	TFBS	410	416	0.898557	+	.	TF=FOXL1;class=Fork head / winged helix factors;sequence=TCAAATA
NR2F1-AS1|NR_109825	TFBS	TFBS	452	458	0.844091	+	.	TF=FOXL1;class=Fork head / winged helix factors;sequence=TCACACA
NR2F1-AS1|NR_109825	TFBS	TFBS	456	462	0.871527	+	.	TF=FOXL1;class=Fork head / winged helix factors;sequence=ACAAATC
NR2F1-AS1|NR_109825	TFBS	TFBS	476	482	0.81495	+	.	TF=FOXL1;class=Fork head / winged helix factors;sequence=AAAAATC
NR2F1-AS1|NR_109825	TFBS	TFBS	536	542	0.814183	+	.	TF=FOXL1;class=Fork head / winged helix factors;sequence=GTCCCTA
NR2F1-AS1|NR_109825	TFBS	TFBS	552	558	0.805717	+	.	TF=FOXL1;class=Fork head / winged helix factors;sequence=GCAAGTC
NR2F1-AS1|NR_109825	TFBS	TFBS	582	588	0.84848	+	.	TF=FOXL1;class=Fork head / winged helix factors;sequence=ATAACCT
NR2F1-AS1|NR_109825	TFBS	TFBS	619	625	0.812779	+	.	TF=FOXL1;class=Fork head / winged helix factors;sequence=GCAAAAA
NR2F1-AS1|NR_109825	TFBS	TFBS	646	652	0.862107	+	.	TF=FOXL1;class=Fork head / winged helix factors;sequence=GTCTATA
NR2F1-AS1|NR_109825	TFBS	TFBS	717	723	0.824885	+	.	TF=FOXL1;class=Fork head / winged helix factors;sequence=TCACATA
NR2F1-AS1|NR_109825	TFBS	TFBS	805	811	0.805018	+	.	TF=FOXL1;class=Fork head / winged helix factors;sequence=TTAAAGA
NR2F1-AS1|NR_109825	TFBS	TFBS	842	848	0.811997	+	.	TF=FOXL1;class=Fork head / winged helix factors;sequence=GTCAGTC
NR2F1-AS1|NR_109825	TFBS	TFBS	846	852	0.81933	+	.	TF=FOXL1;class=Fork head / winged helix factors;sequence=GTCTCCA
NR2F1-AS1|NR_109825	TFBS	TFBS	975	981	0.810489	+	.	TF=FOXL1;class=Fork head / winged helix factors;sequence=ATCCCTA
NR2F1-AS1|NR_109825	TFBS	TFBS	29	35	0.831918	-	.	TF=FOXL1;class=Fork head / winged helix factors;sequence=TCAAACT
NR2F1-AS1|NR_109825	TFBS	TFBS	77	83	0.812213	-	.	TF=FOXL1;class=Fork head / winged helix factors;sequence=CCAAGCA
NR2F1-AS1|NR_109825	TFBS	TFBS	131	137	0.885396	-	.	TF=FOXL1;class=Fork head / winged helix factors;sequence=ACACACA
NR2F1-AS1|NR_109825	TFBS	TFBS	133	139	0.926328	-	.	TF=FOXL1;class=Fork head / winged helix factors;sequence=GTACACA
NR2F1-AS1|NR_109825	TFBS	TFBS	135	141	0.803825	-	.	TF=FOXL1;class=Fork head / winged helix factors;sequence=ACGTACA
NR2F1-AS1|NR_109825	TFBS	TFBS	137	143	0.80038	-	.	TF=FOXL1;class=Fork head / winged helix factors;sequence=GCACGTA
NR2F1-AS1|NR_109825	TFBS	TFBS	204	210	0.814761	-	.	TF=FOXL1;class=Fork head / winged helix factors;sequence=AAATACA
NR2F1-AS1|NR_109825	TFBS	TFBS	206	212	0.89975	-	.	TF=FOXL1;class=Fork head / winged helix factors;sequence=CTAAATA
NR2F1-AS1|NR_109825	TFBS	TFBS	245	251	0.831554	-	.	TF=FOXL1;class=Fork head / winged helix factors;sequence=CCCAATA
NR2F1-AS1|NR_109825	TFBS	TFBS	251	257	0.91246	-	.	TF=FOXL1;class=Fork head / winged helix factors;sequence=GTAAATC
NR2F1-AS1|NR_109825	TFBS	TFBS	419	425	0.902491	-	.	TF=FOXL1;class=Fork head / winged helix factors;sequence=AAAAACA
NR2F1-AS1|NR_109825	TFBS	TFBS	421	427	0.850018	-	.	TF=FOXL1;class=Fork head / winged helix factors;sequence=GTAAAAA
NR2F1-AS1|NR_109825	TFBS	TFBS	425	431	0.802845	-	.	TF=FOXL1;class=Fork head / winged helix factors;sequence=ACGAGTA
NR2F1-AS1|NR_109825	TFBS	TFBS	449	455	0.864152	-	.	TF=FOXL1;class=Fork head / winged helix factors;sequence=GTGAACC
NR2F1-AS1|NR_109825	TFBS	TFBS	496	502	0.808967	-	.	TF=FOXL1;class=Fork head / winged helix factors;sequence=GCAAACG
NR2F1-AS1|NR_109825	TFBS	TFBS	532	538	0.813245	-	.	TF=FOXL1;class=Fork head / winged helix factors;sequence=GACACCA
NR2F1-AS1|NR_109825	TFBS	TFBS	562	568	0.861186	-	.	TF=FOXL1;class=Fork head / winged helix factors;sequence=TAAAACA
NR2F1-AS1|NR_109825	TFBS	TFBS	599	605	0.849427	-	.	TF=FOXL1;class=Fork head / winged helix factors;sequence=TCAAACC
NR2F1-AS1|NR_109825	TFBS	TFBS	678	684	0.918956	-	.	TF=FOXL1;class=Fork head / winged helix factors;sequence=CTAAACA
NR2F1-AS1|NR_109825	TFBS	TFBS	693	699	0.856022	-	.	TF=FOXL1;class=Fork head / winged helix factors;sequence=GACAATA
NR2F1-AS1|NR_109825	TFBS	TFBS	696	702	0.808967	-	.	TF=FOXL1;class=Fork head / winged helix factors;sequence=GCAGACA
NR2F1-AS1|NR_109825	TFBS	TFBS	750	756	0.824998	-	.	TF=FOXL1;class=Fork head / winged helix factors;sequence=GAAACTA
NR2F1-AS1|NR_109825	TFBS	TFBS	906	912	0.83668	-	.	TF=FOXL1;class=Fork head / winged helix factors;sequence=GAAAGCA
NR2F1-AS1|NR_109825	TFBS	TFBS	913	919	0.877618	-	.	TF=FOXL1;class=Fork head / winged helix factors;sequence=ATCTACA
NR2F1-AS1|NR_109825	TFBS	TFBS	58	65	0.814799	+	.	TF=FOXO3;class=Fork head / winged helix factors;sequence=GGGAACAG
NR2F1-AS1|NR_109825	TFBS	TFBS	574	581	0.833726	+	.	TF=FOXO3;class=Fork head / winged helix factors;sequence=GGAAAAAG
NR2F1-AS1|NR_109825	TFBS	TFBS	132	139	0.834965	-	.	TF=FOXO3;class=Fork head / winged helix factors;sequence=GTACACAC
NR2F1-AS1|NR_109825	TFBS	TFBS	420	427	0.879766	-	.	TF=FOXO3;class=Fork head / winged helix factors;sequence=GTAAAAAC
NR2F1-AS1|NR_109825	TFBS	TFBS	448	455	0.843353	-	.	TF=FOXO3;class=Fork head / winged helix factors;sequence=GTGAACCT
NR2F1-AS1|NR_109825	TFBS	TFBS	562	569	0.869126	-	.	TF=FOXO3;class=Fork head / winged helix factors;sequence=GTAAAACA
NR2F1-AS1|NR_109825	TFBS	TFBS	677	684	0.803348	-	.	TF=FOXO3;class=Fork head / winged helix factors;sequence=CTAAACAC
NR2F1-AS1|NR_109825	TFBS	TFBS	854	861	0.807495	-	.	TF=FOXO3;class=Fork head / winged helix factors;sequence=GGAACCAC
NR2F1-AS1|NR_109825	TFBS	TFBS	63	73	0.809104	+	.	TF=GCM1;class=GCM domain factors;sequence=CAGGGGGGTTC
NR2F1-AS1|NR_109825	TFBS	TFBS	139	149	0.81231	+	.	TF=GCM1;class=GCM domain factors;sequence=CGTGCGCGTGC
NR2F1-AS1|NR_109825	TFBS	TFBS	17	27	0.841808	-	.	TF=GCM1;class=GCM domain factors;sequence=GATACGGGGTC
NR2F1-AS1|NR_109825	TFBS	TFBS	100	110	0.820678	-	.	TF=GCM1;class=GCM domain factors;sequence=TGTCCTGGCGC
NR2F1-AS1|NR_109825	TFBS	TFBS	118	128	0.849702	-	.	TF=GCM1;class=GCM domain factors;sequence=CACACGGGCGC
NR2F1-AS1|NR_109825	TFBS	TFBS	540	551	0.827921	+	.	TF=GRHL1;class=Grainyhead domain factors;sequence=CTAGCAGGTTTT
NR2F1-AS1|NR_109825	TFBS	TFBS	23	34	0.817081	-	.	TF=GRHL1;class=Grainyhead domain factors;sequence=CAAACTAGATAC
NR2F1-AS1|NR_109825	TFBS	TFBS	540	551	0.831415	-	.	TF=GRHL1;class=Grainyhead domain factors;sequence=AAAACCTGCTAG
NR2F1-AS1|NR_109825	TFBS	TFBS	587	596	0.836057	+	.	TF=GSC;class=Homeo domain factors;sequence=CTTGATGCTT
NR2F1-AS1|NR_109825	TFBS	TFBS	636	645	0.814286	+	.	TF=GSC;class=Homeo domain factors;sequence=TCCAATCACC
NR2F1-AS1|NR_109825	TFBS	TFBS	945	954	0.818984	+	.	TF=GSC;class=Homeo domain factors;sequence=GCTTAGCCGT
NR2F1-AS1|NR_109825	TFBS	TFBS	242	251	0.83012	-	.	TF=GSC;class=Homeo domain factors;sequence=CCCAATACGC
NR2F1-AS1|NR_109825	TFBS	TFBS	323	332	0.816708	-	.	TF=GSC;class=Homeo domain factors;sequence=GGTAAGCGGA
NR2F1-AS1|NR_109825	TFBS	TFBS	441	450	0.807533	-	.	TF=GSC;class=Homeo domain factors;sequence=CCTAAGTTCG
NR2F1-AS1|NR_109825	TFBS	TFBS	578	587	0.817657	-	.	TF=GSC;class=Homeo domain factors;sequence=GGTTATCTTT
NR2F1-AS1|NR_109825	TFBS	TFBS	726	735	0.856096	-	.	TF=GSC;class=Homeo domain factors;sequence=TTTCATCCTT
NR2F1-AS1|NR_109825	TFBS	TFBS	744	753	0.825864	-	.	TF=GSC;class=Homeo domain factors;sequence=ACTAAGTTCC
NR2F1-AS1|NR_109825	TFBS	TFBS	792	801	0.837514	-	.	TF=GSC;class=Homeo domain factors;sequence=CTTGATTCCG
NR2F1-AS1|NR_109825	TFBS	TFBS	800	809	0.843602	-	.	TF=GSC;class=Homeo domain factors;sequence=TTTAAGTCCT
NR2F1-AS1|NR_109825	TFBS	TFBS	942	951	0.867858	-	.	TF=GSC;class=Homeo domain factors;sequence=GCTAAGCGGC
NR2F1-AS1|NR_109825	TFBS	TFBS	113	122	0.951789	+	.	TF=HEY2;class=Basic helix-loop-helix factors (bHLH);sequence=GGCACGCGCC
NR2F1-AS1|NR_109825	TFBS	TFBS	135	144	0.874355	+	.	TF=HEY2;class=Basic helix-loop-helix factors (bHLH);sequence=TGTACGTGCG
NR2F1-AS1|NR_109825	TFBS	TFBS	141	150	0.888173	+	.	TF=HEY2;class=Basic helix-loop-helix factors (bHLH);sequence=TGCGCGTGCG
NR2F1-AS1|NR_109825	TFBS	TFBS	194	203	0.913037	+	.	TF=HEY2;class=Basic helix-loop-helix factors (bHLH);sequence=AGCACGTGGC
NR2F1-AS1|NR_109825	TFBS	TFBS	253	262	0.800275	+	.	TF=HEY2;class=Basic helix-loop-helix factors (bHLH);sequence=TTTACCTGCG
NR2F1-AS1|NR_109825	TFBS	TFBS	628	637	0.802942	+	.	TF=HEY2;class=Basic helix-loop-helix factors (bHLH);sequence=GAAACGACTC
NR2F1-AS1|NR_109825	TFBS	TFBS	833	842	0.816397	+	.	TF=HEY2;class=Basic helix-loop-helix factors (bHLH);sequence=GCAAAGTGTG
NR2F1-AS1|NR_109825	TFBS	TFBS	113	122	0.952917	-	.	TF=HEY2;class=Basic helix-loop-helix factors (bHLH);sequence=GGCGCGTGCC
NR2F1-AS1|NR_109825	TFBS	TFBS	141	150	0.881573	-	.	TF=HEY2;class=Basic helix-loop-helix factors (bHLH);sequence=CGCACGCGCA
NR2F1-AS1|NR_109825	TFBS	TFBS	194	203	0.965902	-	.	TF=HEY2;class=Basic helix-loop-helix factors (bHLH);sequence=GCCACGTGCT
NR2F1-AS1|NR_109825	TFBS	TFBS	237	246	0.810377	-	.	TF=HEY2;class=Basic helix-loop-helix factors (bHLH);sequence=TACGCCTGGC
NR2F1-AS1|NR_109825	TFBS	TFBS	425	434	0.839324	-	.	TF=HEY2;class=Basic helix-loop-helix factors (bHLH);sequence=GCGACGAGTA
NR2F1-AS1|NR_109825	TFBS	TFBS	432	441	0.868446	-	.	TF=HEY2;class=Basic helix-loop-helix factors (bHLH);sequence=GGTACCTGCG
NR2F1-AS1|NR_109825	TFBS	TFBS	542	551	0.819941	-	.	TF=HEY2;class=Basic helix-loop-helix factors (bHLH);sequence=AAAACCTGCT
NR2F1-AS1|NR_109825	TFBS	TFBS	672	681	0.873527	-	.	TF=HEY2;class=Basic helix-loop-helix factors (bHLH);sequence=AACACCTGCT
NR2F1-AS1|NR_109825	TFBS	TFBS	849	858	0.807773	-	.	TF=HEY2;class=Basic helix-loop-helix factors (bHLH);sequence=ACCACATGGA
NR2F1-AS1|NR_109825	TFBS	TFBS	67	78	0.860913	+	.	TF=HINFP;class=C2H2 zinc finger factors;sequence=GGGGTTCCGCTG
NR2F1-AS1|NR_109825	TFBS	TFBS	136	147	0.888033	+	.	TF=HINFP;class=C2H2 zinc finger factors;sequence=GTACGTGCGCGT
NR2F1-AS1|NR_109825	TFBS	TFBS	142	153	0.895142	+	.	TF=HINFP;class=C2H2 zinc finger factors;sequence=GCGCGTGCGCGC
NR2F1-AS1|NR_109825	TFBS	TFBS	254	265	0.833578	+	.	TF=HINFP;class=C2H2 zinc finger factors;sequence=TTACCTGCGCGG
NR2F1-AS1|NR_109825	TFBS	TFBS	269	280	0.812321	+	.	TF=HINFP;class=C2H2 zinc finger factors;sequence=CTGGGTCCCGCC
NR2F1-AS1|NR_109825	TFBS	TFBS	318	329	0.862116	+	.	TF=HINFP;class=C2H2 zinc finger factors;sequence=AGACCTCCGCTT
NR2F1-AS1|NR_109825	TFBS	TFBS	862	873	0.835477	+	.	TF=HINFP;class=C2H2 zinc finger factors;sequence=GTCCTTCCGCCG
NR2F1-AS1|NR_109825	TFBS	TFBS	965	976	0.831808	+	.	TF=HINFP;class=C2H2 zinc finger factors;sequence=ACCCCTCCGCAT
NR2F1-AS1|NR_109825	TFBS	TFBS	191	202	0.876666	-	.	TF=HINFP;class=C2H2 zinc finger factors;sequence=CCACGTGCTCGG
NR2F1-AS1|NR_109825	TFBS	TFBS	288	299	0.808492	-	.	TF=HINFP;class=C2H2 zinc finger factors;sequence=GGGGTTCCTCTG
NR2F1-AS1|NR_109825	TFBS	TFBS	314	325	0.804196	-	.	TF=HINFP;class=C2H2 zinc finger factors;sequence=GGAGGTCTGGGG
NR2F1-AS1|NR_109825	TFBS	TFBS	504	515	0.808878	-	.	TF=HINFP;class=C2H2 zinc finger factors;sequence=GGGGTTCCCCTT
NR2F1-AS1|NR_109825	TFBS	TFBS	78	89	0.861705	+	.	TF=HLF;class=Basic leucine zipper factors (bZIP);sequence=GCTTGGACAACC
NR2F1-AS1|NR_109825	TFBS	TFBS	408	419	0.803824	+	.	TF=HLF;class=Basic leucine zipper factors (bZIP);sequence=GGTCAAATAAGT
NR2F1-AS1|NR_109825	TFBS	TFBS	450	461	0.818221	+	.	TF=HLF;class=Basic leucine zipper factors (bZIP);sequence=GTTCACACAAAT
NR2F1-AS1|NR_109825	TFBS	TFBS	546	557	0.842989	+	.	TF=HLF;class=Basic leucine zipper factors (bZIP);sequence=GGTTTTGCAAGT
NR2F1-AS1|NR_109825	TFBS	TFBS	710	721	0.805022	+	.	TF=HLF;class=Basic leucine zipper factors (bZIP);sequence=CCTGAGCTCACA
NR2F1-AS1|NR_109825	TFBS	TFBS	715	726	0.910778	+	.	TF=HLF;class=Basic leucine zipper factors (bZIP);sequence=GCTCACATAACA
NR2F1-AS1|NR_109825	TFBS	TFBS	766	777	0.830247	+	.	TF=HLF;class=Basic leucine zipper factors (bZIP);sequence=TCTTGCATAGGA
NR2F1-AS1|NR_109825	TFBS	TFBS	78	89	0.846072	-	.	TF=HLF;class=Basic leucine zipper factors (bZIP);sequence=GGTTGTCCAAGC
NR2F1-AS1|NR_109825	TFBS	TFBS	546	557	0.889014	-	.	TF=HLF;class=Basic leucine zipper factors (bZIP);sequence=ACTTGCAAAACC
NR2F1-AS1|NR_109825	TFBS	TFBS	715	726	0.852659	-	.	TF=HLF;class=Basic leucine zipper factors (bZIP);sequence=TGTTATGTGAGC
NR2F1-AS1|NR_109825	TFBS	TFBS	766	777	0.806205	-	.	TF=HLF;class=Basic leucine zipper factors (bZIP);sequence=TCCTATGCAAGA
NR2F1-AS1|NR_109825	TFBS	TFBS	41	50	0.812377	+	.	TF=HOXA13;class=Homeo domain factors;sequence=ATCATCAAGT
NR2F1-AS1|NR_109825	TFBS	TFBS	652	661	0.811699	-	.	TF=HOXA13;class=Homeo domain factors;sequence=GCAATAAGAT
NR2F1-AS1|NR_109825	TFBS	TFBS	40	50	0.814459	+	.	TF=HOXC11;class=Homeo domain factors;sequence=CATCATCAAGT
NR2F1-AS1|NR_109825	TFBS	TFBS	408	418	0.816386	+	.	TF=HOXC11;class=Homeo domain factors;sequence=GGTCAAATAAG
NR2F1-AS1|NR_109825	TFBS	TFBS	459	469	0.828037	+	.	TF=HOXC11;class=Homeo domain factors;sequence=AATCCTAAAAT
NR2F1-AS1|NR_109825	TFBS	TFBS	717	727	0.802545	+	.	TF=HOXC11;class=Homeo domain factors;sequence=TCACATAACAA
NR2F1-AS1|NR_109825	TFBS	TFBS	251	261	0.801471	-	.	TF=HOXC11;class=Homeo domain factors;sequence=GCAGGTAAATC
NR2F1-AS1|NR_109825	TFBS	TFBS	421	431	0.830051	-	.	TF=HOXC11;class=Homeo domain factors;sequence=ACGAGTAAAAA
NR2F1-AS1|NR_109825	TFBS	TFBS	563	573	0.824527	-	.	TF=HOXC11;class=Homeo domain factors;sequence=AAAGGTAAAAC
NR2F1-AS1|NR_109825	TFBS	TFBS	626	636	0.82614	-	.	TF=HOXC11;class=Homeo domain factors;sequence=AGTCGTTTCTC
NR2F1-AS1|NR_109825	TFBS	TFBS	785	797	0.810243	-	.	TF=HSF1;class=Heat shock factors;sequence=ATTCCGAAGTTTC
NR2F1-AS1|NR_109825	TFBS	TFBS	462	475	0.804509	+	.	TF=IRF8;class=Tryptophan cluster factors;sequence=CCTAAAATGAAAAA
NR2F1-AS1|NR_109825	TFBS	TFBS	205	212	0.882996	+	.	TF=ISX;class=Homeo domain factors;sequence=GTATTTAG
NR2F1-AS1|NR_109825	TFBS	TFBS	365	372	0.800169	+	.	TF=ISX;class=Homeo domain factors;sequence=CCGATTTC
NR2F1-AS1|NR_109825	TFBS	TFBS	410	417	0.816827	+	.	TF=ISX;class=Homeo domain factors;sequence=TCAAATAA
NR2F1-AS1|NR_109825	TFBS	TFBS	442	449	0.804867	+	.	TF=ISX;class=Homeo domain factors;sequence=GAACTTAG
NR2F1-AS1|NR_109825	TFBS	TFBS	465	472	0.811516	+	.	TF=ISX;class=Homeo domain factors;sequence=AAAATGAA
NR2F1-AS1|NR_109825	TFBS	TFBS	637	644	0.809117	+	.	TF=ISX;class=Homeo domain factors;sequence=CCAATCAC
NR2F1-AS1|NR_109825	TFBS	TFBS	745	752	0.804867	+	.	TF=ISX;class=Homeo domain factors;sequence=GAACTTAG
NR2F1-AS1|NR_109825	TFBS	TFBS	815	822	0.810167	+	.	TF=ISX;class=Homeo domain factors;sequence=GCAATTGA
NR2F1-AS1|NR_109825	TFBS	TFBS	205	212	0.810167	-	.	TF=ISX;class=Homeo domain factors;sequence=CTAAATAC
NR2F1-AS1|NR_109825	TFBS	TFBS	341	348	0.808569	-	.	TF=ISX;class=Homeo domain factors;sequence=GTACTGAG
NR2F1-AS1|NR_109825	TFBS	TFBS	411	418	0.845443	-	.	TF=ISX;class=Homeo domain factors;sequence=CTTATTTG
NR2F1-AS1|NR_109825	TFBS	TFBS	414	421	0.871049	-	.	TF=ISX;class=Homeo domain factors;sequence=ACACTTAT
NR2F1-AS1|NR_109825	TFBS	TFBS	464	471	0.820465	-	.	TF=ISX;class=Homeo domain factors;sequence=TCATTTTA
NR2F1-AS1|NR_109825	TFBS	TFBS	465	472	0.831836	-	.	TF=ISX;class=Homeo domain factors;sequence=TTCATTTT
NR2F1-AS1|NR_109825	TFBS	TFBS	654	661	0.808494	-	.	TF=ISX;class=Homeo domain factors;sequence=GCAATAAG
NR2F1-AS1|NR_109825	TFBS	TFBS	740	747	0.828101	-	.	TF=ISX;class=Homeo domain factors;sequence=TTCCTTAG
NR2F1-AS1|NR_109825	TFBS	TFBS	805	812	0.821132	-	.	TF=ISX;class=Homeo domain factors;sequence=TTCTTTAA
NR2F1-AS1|NR_109825	TFBS	TFBS	834	841	0.818252	-	.	TF=ISX;class=Homeo domain factors;sequence=ACACTTTG
NR2F1-AS1|NR_109825	TFBS	TFBS	394	402	0.805806	+	.	TF=JDP2;class=Basic leucine zipper factors (bZIP);sequence=CTGAGTCTC
NR2F1-AS1|NR_109825	TFBS	TFBS	838	846	0.819517	-	.	TF=JDP2;class=Basic leucine zipper factors (bZIP);sequence=CTGACACAC
NR2F1-AS1|NR_109825	TFBS	TFBS	35	46	0.831598	+	.	TF=JDP2(var.2);class=Basic leucine zipper factors (bZIP);sequence=AGCGACATCATC
NR2F1-AS1|NR_109825	TFBS	TFBS	35	46	0.854286	-	.	TF=JDP2(var.2);class=Basic leucine zipper factors (bZIP);sequence=GATGATGTCGCT
NR2F1-AS1|NR_109825	TFBS	TFBS	111	128	0.821633	+	.	TF=KLF13;class=C2H2 zinc finger factors;sequence=GAGGCACGCGCCCGTGTG
NR2F1-AS1|NR_109825	TFBS	TFBS	5	14	0.87025	+	.	TF=LHX6;class=Homeo domain factors;sequence=CTTGACTAGA
NR2F1-AS1|NR_109825	TFBS	TFBS	40	49	0.85775	+	.	TF=LHX6;class=Homeo domain factors;sequence=CATCATCAAG
NR2F1-AS1|NR_109825	TFBS	TFBS	44	53	0.819308	+	.	TF=LHX6;class=Homeo domain factors;sequence=ATCAAGTGGC
NR2F1-AS1|NR_109825	TFBS	TFBS	75	84	0.820071	+	.	TF=LHX6;class=Homeo domain factors;sequence=GCTGCTTGGA
NR2F1-AS1|NR_109825	TFBS	TFBS	337	346	0.800872	+	.	TF=LHX6;class=Homeo domain factors;sequence=TCTCCTCAGT
NR2F1-AS1|NR_109825	TFBS	TFBS	340	349	0.823349	+	.	TF=LHX6;class=Homeo domain factors;sequence=CCTCAGTACC
NR2F1-AS1|NR_109825	TFBS	TFBS	375	384	0.814727	+	.	TF=LHX6;class=Homeo domain factors;sequence=TTTGCTCAGT
NR2F1-AS1|NR_109825	TFBS	TFBS	413	422	0.806341	+	.	TF=LHX6;class=Homeo domain factors;sequence=AATAAGTGTT
NR2F1-AS1|NR_109825	TFBS	TFBS	636	645	0.880887	+	.	TF=LHX6;class=Homeo domain factors;sequence=TCCAATCACC
NR2F1-AS1|NR_109825	TFBS	TFBS	739	748	0.82447	+	.	TF=LHX6;class=Homeo domain factors;sequence=TCTAAGGAAC
NR2F1-AS1|NR_109825	TFBS	TFBS	792	801	0.846483	+	.	TF=LHX6;class=Homeo domain factors;sequence=CGGAATCAAG
NR2F1-AS1|NR_109825	TFBS	TFBS	814	823	0.846167	+	.	TF=LHX6;class=Homeo domain factors;sequence=TGCAATTGAG
NR2F1-AS1|NR_109825	TFBS	TFBS	942	951	0.837031	+	.	TF=LHX6;class=Homeo domain factors;sequence=GCCGCTTAGC
NR2F1-AS1|NR_109825	TFBS	TFBS	40	49	0.836522	-	.	TF=LHX6;class=Homeo domain factors;sequence=CTTGATGATG
NR2F1-AS1|NR_109825	TFBS	TFBS	44	53	0.817849	-	.	TF=LHX6;class=Homeo domain factors;sequence=GCCACTTGAT
NR2F1-AS1|NR_109825	TFBS	TFBS	75	84	0.818551	-	.	TF=LHX6;class=Homeo domain factors;sequence=TCCAAGCAGC
NR2F1-AS1|NR_109825	TFBS	TFBS	282	291	0.800707	-	.	TF=LHX6;class=Homeo domain factors;sequence=TCTGACCGGG
NR2F1-AS1|NR_109825	TFBS	TFBS	323	332	0.807966	-	.	TF=LHX6;class=Homeo domain factors;sequence=GGTAAGCGGA
NR2F1-AS1|NR_109825	TFBS	TFBS	337	346	0.811776	-	.	TF=LHX6;class=Homeo domain factors;sequence=ACTGAGGAGA
NR2F1-AS1|NR_109825	TFBS	TFBS	340	349	0.825189	-	.	TF=LHX6;class=Homeo domain factors;sequence=GGTACTGAGG
NR2F1-AS1|NR_109825	TFBS	TFBS	375	384	0.833268	-	.	TF=LHX6;class=Homeo domain factors;sequence=ACTGAGCAAA
NR2F1-AS1|NR_109825	TFBS	TFBS	379	388	0.848115	-	.	TF=LHX6;class=Homeo domain factors;sequence=ACTGACTGAG
NR2F1-AS1|NR_109825	TFBS	TFBS	413	422	0.805929	-	.	TF=LHX6;class=Homeo domain factors;sequence=AACACTTATT
NR2F1-AS1|NR_109825	TFBS	TFBS	636	645	0.885361	-	.	TF=LHX6;class=Homeo domain factors;sequence=GGTGATTGGA
NR2F1-AS1|NR_109825	TFBS	TFBS	739	748	0.826975	-	.	TF=LHX6;class=Homeo domain factors;sequence=GTTCCTTAGA
NR2F1-AS1|NR_109825	TFBS	TFBS	814	823	0.852222	-	.	TF=LHX6;class=Homeo domain factors;sequence=CTCAATTGCA
NR2F1-AS1|NR_109825	TFBS	TFBS	942	951	0.84415	-	.	TF=LHX6;class=Homeo domain factors;sequence=GCTAAGCGGC
NR2F1-AS1|NR_109825	TFBS	TFBS	202	213	0.812607	+	.	TF=MEF2B;class=MADS box factors;sequence=GCTGTATTTAGA
NR2F1-AS1|NR_109825	TFBS	TFBS	202	213	0.851018	-	.	TF=MEF2B;class=MADS box factors;sequence=TCTAAATACAGC
NR2F1-AS1|NR_109825	TFBS	TFBS	37	46	0.822658	+	.	TF=MEOX1;class=Homeo domain factors;sequence=CGACATCATC
NR2F1-AS1|NR_109825	TFBS	TFBS	40	49	0.848131	+	.	TF=MEOX1;class=Homeo domain factors;sequence=CATCATCAAG
NR2F1-AS1|NR_109825	TFBS	TFBS	204	213	0.801358	+	.	TF=MEOX1;class=Homeo domain factors;sequence=TGTATTTAGA
NR2F1-AS1|NR_109825	TFBS	TFBS	636	645	0.885949	+	.	TF=MEOX1;class=Homeo domain factors;sequence=TCCAATCACC
NR2F1-AS1|NR_109825	TFBS	TFBS	653	662	0.826728	+	.	TF=MEOX1;class=Homeo domain factors;sequence=TCTTATTGCA
NR2F1-AS1|NR_109825	TFBS	TFBS	690	699	0.809201	+	.	TF=MEOX1;class=Homeo domain factors;sequence=AGCTATTGTC
NR2F1-AS1|NR_109825	TFBS	TFBS	792	801	0.836349	+	.	TF=MEOX1;class=Homeo domain factors;sequence=CGGAATCAAG
NR2F1-AS1|NR_109825	TFBS	TFBS	814	823	0.874282	+	.	TF=MEOX1;class=Homeo domain factors;sequence=TGCAATTGAG
NR2F1-AS1|NR_109825	TFBS	TFBS	872	881	0.813165	+	.	TF=MEOX1;class=Homeo domain factors;sequence=CGTCACTGTC
NR2F1-AS1|NR_109825	TFBS	TFBS	40	49	0.805845	-	.	TF=MEOX1;class=Homeo domain factors;sequence=CTTGATGATG
NR2F1-AS1|NR_109825	TFBS	TFBS	204	213	0.839656	-	.	TF=MEOX1;class=Homeo domain factors;sequence=TCTAAATACA
NR2F1-AS1|NR_109825	TFBS	TFBS	636	645	0.854937	-	.	TF=MEOX1;class=Homeo domain factors;sequence=GGTGATTGGA
NR2F1-AS1|NR_109825	TFBS	TFBS	676	685	0.815894	-	.	TF=MEOX1;class=Homeo domain factors;sequence=CCTAAACACC
NR2F1-AS1|NR_109825	TFBS	TFBS	748	757	0.803081	-	.	TF=MEOX1;class=Homeo domain factors;sequence=GGAAACTAAG
NR2F1-AS1|NR_109825	TFBS	TFBS	814	823	0.831679	-	.	TF=MEOX1;class=Homeo domain factors;sequence=CTCAATTGCA
NR2F1-AS1|NR_109825	TFBS	TFBS	5	14	0.802274	+	.	TF=MIXL1;class=Homeo domain factors;sequence=CTTGACTAGA
NR2F1-AS1|NR_109825	TFBS	TFBS	26	35	0.806347	+	.	TF=MIXL1;class=Homeo domain factors;sequence=TCTAGTTTGA
NR2F1-AS1|NR_109825	TFBS	TFBS	40	49	0.819575	+	.	TF=MIXL1;class=Homeo domain factors;sequence=CATCATCAAG
NR2F1-AS1|NR_109825	TFBS	TFBS	204	213	0.868235	+	.	TF=MIXL1;class=Homeo domain factors;sequence=TGTATTTAGA
NR2F1-AS1|NR_109825	TFBS	TFBS	364	373	0.8331	+	.	TF=MIXL1;class=Homeo domain factors;sequence=CCCGATTTCC
NR2F1-AS1|NR_109825	TFBS	TFBS	410	419	0.830218	+	.	TF=MIXL1;class=Homeo domain factors;sequence=TCAAATAAGT
NR2F1-AS1|NR_109825	TFBS	TFBS	464	473	0.839337	+	.	TF=MIXL1;class=Homeo domain factors;sequence=TAAAATGAAA
NR2F1-AS1|NR_109825	TFBS	TFBS	476	485	0.830969	+	.	TF=MIXL1;class=Homeo domain factors;sequence=AAAAATCATA
NR2F1-AS1|NR_109825	TFBS	TFBS	636	645	0.913596	+	.	TF=MIXL1;class=Homeo domain factors;sequence=TCCAATCACC
NR2F1-AS1|NR_109825	TFBS	TFBS	792	801	0.833432	+	.	TF=MIXL1;class=Homeo domain factors;sequence=CGGAATCAAG
NR2F1-AS1|NR_109825	TFBS	TFBS	942	951	0.807762	+	.	TF=MIXL1;class=Homeo domain factors;sequence=GCCGCTTAGC
NR2F1-AS1|NR_109825	TFBS	TFBS	5	14	0.813819	-	.	TF=MIXL1;class=Homeo domain factors;sequence=TCTAGTCAAG
NR2F1-AS1|NR_109825	TFBS	TFBS	26	35	0.818111	-	.	TF=MIXL1;class=Homeo domain factors;sequence=TCAAACTAGA
NR2F1-AS1|NR_109825	TFBS	TFBS	40	49	0.812546	-	.	TF=MIXL1;class=Homeo domain factors;sequence=CTTGATGATG
NR2F1-AS1|NR_109825	TFBS	TFBS	242	251	0.807391	-	.	TF=MIXL1;class=Homeo domain factors;sequence=CCCAATACGC
NR2F1-AS1|NR_109825	TFBS	TFBS	410	419	0.822068	-	.	TF=MIXL1;class=Homeo domain factors;sequence=ACTTATTTGA
NR2F1-AS1|NR_109825	TFBS	TFBS	413	422	0.80071	-	.	TF=MIXL1;class=Homeo domain factors;sequence=AACACTTATT
NR2F1-AS1|NR_109825	TFBS	TFBS	463	472	0.800262	-	.	TF=MIXL1;class=Homeo domain factors;sequence=TTCATTTTAG
NR2F1-AS1|NR_109825	TFBS	TFBS	464	473	0.818884	-	.	TF=MIXL1;class=Homeo domain factors;sequence=TTTCATTTTA
NR2F1-AS1|NR_109825	TFBS	TFBS	481	490	0.806262	-	.	TF=MIXL1;class=Homeo domain factors;sequence=GGCAATATGA
NR2F1-AS1|NR_109825	TFBS	TFBS	653	662	0.87906	-	.	TF=MIXL1;class=Homeo domain factors;sequence=TGCAATAAGA
NR2F1-AS1|NR_109825	TFBS	TFBS	658	667	0.819957	-	.	TF=MIXL1;class=Homeo domain factors;sequence=CTCAATGCAA
NR2F1-AS1|NR_109825	TFBS	TFBS	792	801	0.817284	-	.	TF=MIXL1;class=Homeo domain factors;sequence=CTTGATTCCG
NR2F1-AS1|NR_109825	TFBS	TFBS	44	53	0.825882	+	.	TF=MLX;class=Basic helix-loop-helix factors (bHLH);sequence=ATCAAGTGGC
NR2F1-AS1|NR_109825	TFBS	TFBS	194	203	0.920604	+	.	TF=MLX;class=Basic helix-loop-helix factors (bHLH);sequence=AGCACGTGGC
NR2F1-AS1|NR_109825	TFBS	TFBS	672	681	0.801595	+	.	TF=MLX;class=Basic helix-loop-helix factors (bHLH);sequence=AGCAGGTGTT
NR2F1-AS1|NR_109825	TFBS	TFBS	44	53	0.835518	-	.	TF=MLX;class=Basic helix-loop-helix factors (bHLH);sequence=GCCACTTGAT
NR2F1-AS1|NR_109825	TFBS	TFBS	113	122	0.826741	-	.	TF=MLX;class=Basic helix-loop-helix factors (bHLH);sequence=GGCGCGTGCC
NR2F1-AS1|NR_109825	TFBS	TFBS	194	203	0.885135	-	.	TF=MLX;class=Basic helix-loop-helix factors (bHLH);sequence=GCCACGTGCT
NR2F1-AS1|NR_109825	TFBS	TFBS	44	53	0.864212	+	.	TF=MLXIPL;class=Basic helix-loop-helix factors (bHLH);sequence=ATCAAGTGGC
NR2F1-AS1|NR_109825	TFBS	TFBS	141	150	0.806008	+	.	TF=MLXIPL;class=Basic helix-loop-helix factors (bHLH);sequence=TGCGCGTGCG
NR2F1-AS1|NR_109825	TFBS	TFBS	194	203	0.936666	+	.	TF=MLXIPL;class=Basic helix-loop-helix factors (bHLH);sequence=AGCACGTGGC
NR2F1-AS1|NR_109825	TFBS	TFBS	672	681	0.892866	+	.	TF=MLXIPL;class=Basic helix-loop-helix factors (bHLH);sequence=AGCAGGTGTT
NR2F1-AS1|NR_109825	TFBS	TFBS	113	122	0.839682	-	.	TF=MLXIPL;class=Basic helix-loop-helix factors (bHLH);sequence=GGCGCGTGCC
NR2F1-AS1|NR_109825	TFBS	TFBS	194	203	0.921069	-	.	TF=MLXIPL;class=Basic helix-loop-helix factors (bHLH);sequence=GCCACGTGCT
NR2F1-AS1|NR_109825	TFBS	TFBS	672	681	0.852266	-	.	TF=MLXIPL;class=Basic helix-loop-helix factors (bHLH);sequence=AACACCTGCT
NR2F1-AS1|NR_109825	TFBS	TFBS	849	858	0.840184	-	.	TF=MLXIPL;class=Basic helix-loop-helix factors (bHLH);sequence=ACCACATGGA
NR2F1-AS1|NR_109825	TFBS	TFBS	264	273	0.820202	+	.	TF=MSC;class=Basic helix-loop-helix factors (bHLH);sequence=GGCAGCTGGG
NR2F1-AS1|NR_109825	TFBS	TFBS	542	551	0.839301	+	.	TF=MSC;class=Basic helix-loop-helix factors (bHLH);sequence=AGCAGGTTTT
NR2F1-AS1|NR_109825	TFBS	TFBS	672	681	0.889612	+	.	TF=MSC;class=Basic helix-loop-helix factors (bHLH);sequence=AGCAGGTGTT
NR2F1-AS1|NR_109825	TFBS	TFBS	170	179	0.877892	-	.	TF=MSC;class=Basic helix-loop-helix factors (bHLH);sequence=TCCAGCTGTG
NR2F1-AS1|NR_109825	TFBS	TFBS	194	203	0.824118	-	.	TF=MSC;class=Basic helix-loop-helix factors (bHLH);sequence=GCCACGTGCT
NR2F1-AS1|NR_109825	TFBS	TFBS	542	551	0.829479	-	.	TF=MSC;class=Basic helix-loop-helix factors (bHLH);sequence=AAAACCTGCT
NR2F1-AS1|NR_109825	TFBS	TFBS	672	681	0.934458	-	.	TF=MSC;class=Basic helix-loop-helix factors (bHLH);sequence=AACACCTGCT
NR2F1-AS1|NR_109825	TFBS	TFBS	41	48	0.818238	+	.	TF=MSX1;class=Homeo domain factors;sequence=ATCATCAA
NR2F1-AS1|NR_109825	TFBS	TFBS	324	331	0.82567	+	.	TF=MSX1;class=Homeo domain factors;sequence=CCGCTTAC
NR2F1-AS1|NR_109825	TFBS	TFBS	365	372	0.821401	+	.	TF=MSX1;class=Homeo domain factors;sequence=CCGATTTC
NR2F1-AS1|NR_109825	TFBS	TFBS	411	418	0.811582	+	.	TF=MSX1;class=Homeo domain factors;sequence=CAAATAAG
NR2F1-AS1|NR_109825	TFBS	TFBS	442	449	0.811802	+	.	TF=MSX1;class=Homeo domain factors;sequence=GAACTTAG
NR2F1-AS1|NR_109825	TFBS	TFBS	465	472	0.81753	+	.	TF=MSX1;class=Homeo domain factors;sequence=AAAATGAA
NR2F1-AS1|NR_109825	TFBS	TFBS	637	644	0.924566	+	.	TF=MSX1;class=Homeo domain factors;sequence=CCAATCAC
NR2F1-AS1|NR_109825	TFBS	TFBS	745	752	0.811802	+	.	TF=MSX1;class=Homeo domain factors;sequence=GAACTTAG
NR2F1-AS1|NR_109825	TFBS	TFBS	793	800	0.802361	+	.	TF=MSX1;class=Homeo domain factors;sequence=GGAATCAA
NR2F1-AS1|NR_109825	TFBS	TFBS	815	822	0.894477	+	.	TF=MSX1;class=Homeo domain factors;sequence=GCAATTGA
NR2F1-AS1|NR_109825	TFBS	TFBS	943	950	0.829611	+	.	TF=MSX1;class=Homeo domain factors;sequence=CCGCTTAG
NR2F1-AS1|NR_109825	TFBS	TFBS	45	52	0.819571	-	.	TF=MSX1;class=Homeo domain factors;sequence=CCACTTGA
NR2F1-AS1|NR_109825	TFBS	TFBS	76	83	0.807259	-	.	TF=MSX1;class=Homeo domain factors;sequence=CCAAGCAG
NR2F1-AS1|NR_109825	TFBS	TFBS	126	133	0.80806	-	.	TF=MSX1;class=Homeo domain factors;sequence=ACACTCAC
NR2F1-AS1|NR_109825	TFBS	TFBS	243	250	0.811334	-	.	TF=MSX1;class=Homeo domain factors;sequence=CCAATACG
NR2F1-AS1|NR_109825	TFBS	TFBS	341	348	0.81047	-	.	TF=MSX1;class=Homeo domain factors;sequence=GTACTGAG
NR2F1-AS1|NR_109825	TFBS	TFBS	414	421	0.864482	-	.	TF=MSX1;class=Homeo domain factors;sequence=ACACTTAT
NR2F1-AS1|NR_109825	TFBS	TFBS	654	661	0.88366	-	.	TF=MSX1;class=Homeo domain factors;sequence=GCAATAAG
NR2F1-AS1|NR_109825	TFBS	TFBS	659	666	0.819478	-	.	TF=MSX1;class=Homeo domain factors;sequence=TCAATGCA
NR2F1-AS1|NR_109825	TFBS	TFBS	740	747	0.805927	-	.	TF=MSX1;class=Homeo domain factors;sequence=TTCCTTAG
NR2F1-AS1|NR_109825	TFBS	TFBS	815	822	0.881253	-	.	TF=MSX1;class=Homeo domain factors;sequence=TCAATTGC
NR2F1-AS1|NR_109825	TFBS	TFBS	181	190	0.819761	+	.	TF=MYF6;class=Basic helix-loop-helix factors (bHLH);sequence=CACAGCAGCC
NR2F1-AS1|NR_109825	TFBS	TFBS	413	422	0.832683	+	.	TF=MYF6;class=Basic helix-loop-helix factors (bHLH);sequence=AATAAGTGTT
NR2F1-AS1|NR_109825	TFBS	TFBS	672	681	0.916786	+	.	TF=MYF6;class=Basic helix-loop-helix factors (bHLH);sequence=AGCAGGTGTT
NR2F1-AS1|NR_109825	TFBS	TFBS	170	179	0.817499	-	.	TF=MYF6;class=Basic helix-loop-helix factors (bHLH);sequence=TCCAGCTGTG
NR2F1-AS1|NR_109825	TFBS	TFBS	194	203	0.800894	-	.	TF=MYF6;class=Basic helix-loop-helix factors (bHLH);sequence=GCCACGTGCT
NR2F1-AS1|NR_109825	TFBS	TFBS	264	273	0.827506	-	.	TF=MYF6;class=Basic helix-loop-helix factors (bHLH);sequence=CCCAGCTGCC
NR2F1-AS1|NR_109825	TFBS	TFBS	413	422	0.813627	-	.	TF=MYF6;class=Basic helix-loop-helix factors (bHLH);sequence=AACACTTATT
NR2F1-AS1|NR_109825	TFBS	TFBS	672	681	0.918088	-	.	TF=MYF6;class=Basic helix-loop-helix factors (bHLH);sequence=AACACCTGCT
NR2F1-AS1|NR_109825	TFBS	TFBS	690	699	0.827133	-	.	TF=MYF6;class=Basic helix-loop-helix factors (bHLH);sequence=GACAATAGCT
NR2F1-AS1|NR_109825	TFBS	TFBS	20	29	0.804986	+	.	TF=NEUROD2;class=Basic helix-loop-helix factors (bHLH);sequence=CCCGTATCTA
NR2F1-AS1|NR_109825	TFBS	TFBS	68	77	0.827491	+	.	TF=NEUROD2;class=Basic helix-loop-helix factors (bHLH);sequence=GGGTTCCGCT
NR2F1-AS1|NR_109825	TFBS	TFBS	111	120	0.840255	+	.	TF=NEUROD2;class=Basic helix-loop-helix factors (bHLH);sequence=GAGGCACGCG
NR2F1-AS1|NR_109825	TFBS	TFBS	113	122	0.864161	+	.	TF=NEUROD2;class=Basic helix-loop-helix factors (bHLH);sequence=GGCACGCGCC
NR2F1-AS1|NR_109825	TFBS	TFBS	117	126	0.811776	+	.	TF=NEUROD2;class=Basic helix-loop-helix factors (bHLH);sequence=CGCGCCCGTG
NR2F1-AS1|NR_109825	TFBS	TFBS	137	146	0.830674	+	.	TF=NEUROD2;class=Basic helix-loop-helix factors (bHLH);sequence=TACGTGCGCG
NR2F1-AS1|NR_109825	TFBS	TFBS	141	150	0.809261	+	.	TF=NEUROD2;class=Basic helix-loop-helix factors (bHLH);sequence=TGCGCGTGCG
NR2F1-AS1|NR_109825	TFBS	TFBS	143	152	0.822811	+	.	TF=NEUROD2;class=Basic helix-loop-helix factors (bHLH);sequence=CGCGTGCGCG
NR2F1-AS1|NR_109825	TFBS	TFBS	194	203	0.891772	+	.	TF=NEUROD2;class=Basic helix-loop-helix factors (bHLH);sequence=AGCACGTGGC
NR2F1-AS1|NR_109825	TFBS	TFBS	241	250	0.895019	+	.	TF=NEUROD2;class=Basic helix-loop-helix factors (bHLH);sequence=GGCGTATTGG
NR2F1-AS1|NR_109825	TFBS	TFBS	278	287	0.88633	+	.	TF=NEUROD2;class=Basic helix-loop-helix factors (bHLH);sequence=GCCGCCCGGT
NR2F1-AS1|NR_109825	TFBS	TFBS	330	339	0.844491	+	.	TF=NEUROD2;class=Basic helix-loop-helix factors (bHLH);sequence=ACCGTTTTCT
NR2F1-AS1|NR_109825	TFBS	TFBS	443	452	0.812368	+	.	TF=NEUROD2;class=Basic helix-loop-helix factors (bHLH);sequence=AACTTAGGTT
NR2F1-AS1|NR_109825	TFBS	TFBS	480	489	0.840012	+	.	TF=NEUROD2;class=Basic helix-loop-helix factors (bHLH);sequence=ATCATATTGC
NR2F1-AS1|NR_109825	TFBS	TFBS	494	503	0.839099	+	.	TF=NEUROD2;class=Basic helix-loop-helix factors (bHLH);sequence=TCCGTTTGCA
NR2F1-AS1|NR_109825	TFBS	TFBS	517	526	0.814623	+	.	TF=NEUROD2;class=Basic helix-loop-helix factors (bHLH);sequence=TCCAGATGTG
NR2F1-AS1|NR_109825	TFBS	TFBS	701	710	0.845862	+	.	TF=NEUROD2;class=Basic helix-loop-helix factors (bHLH);sequence=GCCTTCCTCC
NR2F1-AS1|NR_109825	TFBS	TFBS	757	766	0.8171	+	.	TF=NEUROD2;class=Basic helix-loop-helix factors (bHLH);sequence=CCCAAACGCT
NR2F1-AS1|NR_109825	TFBS	TFBS	849	858	0.918522	+	.	TF=NEUROD2;class=Basic helix-loop-helix factors (bHLH);sequence=TCCATGTGGT
NR2F1-AS1|NR_109825	TFBS	TFBS	855	864	0.801565	+	.	TF=NEUROD2;class=Basic helix-loop-helix factors (bHLH);sequence=TGGTTCCGTC
NR2F1-AS1|NR_109825	TFBS	TFBS	859	868	0.846855	+	.	TF=NEUROD2;class=Basic helix-loop-helix factors (bHLH);sequence=TCCGTCCTTC
NR2F1-AS1|NR_109825	TFBS	TFBS	863	872	0.853708	+	.	TF=NEUROD2;class=Basic helix-loop-helix factors (bHLH);sequence=TCCTTCCGCC
NR2F1-AS1|NR_109825	TFBS	TFBS	897	906	0.801299	+	.	TF=NEUROD2;class=Basic helix-loop-helix factors (bHLH);sequence=TCGTTCTTCT
NR2F1-AS1|NR_109825	TFBS	TFBS	20	29	0.875341	-	.	TF=NEUROD2;class=Basic helix-loop-helix factors (bHLH);sequence=TAGATACGGG
NR2F1-AS1|NR_109825	TFBS	TFBS	113	122	0.86328	-	.	TF=NEUROD2;class=Basic helix-loop-helix factors (bHLH);sequence=GGCGCGTGCC
NR2F1-AS1|NR_109825	TFBS	TFBS	127	136	0.84957	-	.	TF=NEUROD2;class=Basic helix-loop-helix factors (bHLH);sequence=CACACACTCA
NR2F1-AS1|NR_109825	TFBS	TFBS	137	146	0.8581	-	.	TF=NEUROD2;class=Basic helix-loop-helix factors (bHLH);sequence=CGCGCACGTA
NR2F1-AS1|NR_109825	TFBS	TFBS	141	150	0.823464	-	.	TF=NEUROD2;class=Basic helix-loop-helix factors (bHLH);sequence=CGCACGCGCA
NR2F1-AS1|NR_109825	TFBS	TFBS	143	152	0.84254	-	.	TF=NEUROD2;class=Basic helix-loop-helix factors (bHLH);sequence=CGCGCACGCG
NR2F1-AS1|NR_109825	TFBS	TFBS	151	160	0.818779	-	.	TF=NEUROD2;class=Basic helix-loop-helix factors (bHLH);sequence=GCGGTTTGCG
NR2F1-AS1|NR_109825	TFBS	TFBS	194	203	0.906396	-	.	TF=NEUROD2;class=Basic helix-loop-helix factors (bHLH);sequence=GCCACGTGCT
NR2F1-AS1|NR_109825	TFBS	TFBS	213	222	0.811746	-	.	TF=NEUROD2;class=Basic helix-loop-helix factors (bHLH);sequence=CAGACTTGGT
NR2F1-AS1|NR_109825	TFBS	TFBS	223	232	0.841865	-	.	TF=NEUROD2;class=Basic helix-loop-helix factors (bHLH);sequence=GGGTTCTGGA
NR2F1-AS1|NR_109825	TFBS	TFBS	237	246	0.869996	-	.	TF=NEUROD2;class=Basic helix-loop-helix factors (bHLH);sequence=TACGCCTGGC
NR2F1-AS1|NR_109825	TFBS	TFBS	241	250	0.815057	-	.	TF=NEUROD2;class=Basic helix-loop-helix factors (bHLH);sequence=CCAATACGCC
NR2F1-AS1|NR_109825	TFBS	TFBS	264	273	0.800985	-	.	TF=NEUROD2;class=Basic helix-loop-helix factors (bHLH);sequence=CCCAGCTGCC
NR2F1-AS1|NR_109825	TFBS	TFBS	315	324	0.867579	-	.	TF=NEUROD2;class=Basic helix-loop-helix factors (bHLH);sequence=GAGGTCTGGG
NR2F1-AS1|NR_109825	TFBS	TFBS	342	351	0.851326	-	.	TF=NEUROD2;class=Basic helix-loop-helix factors (bHLH);sequence=AAGGTACTGA
NR2F1-AS1|NR_109825	TFBS	TFBS	411	420	0.851508	-	.	TF=NEUROD2;class=Basic helix-loop-helix factors (bHLH);sequence=CACTTATTTG
NR2F1-AS1|NR_109825	TFBS	TFBS	455	464	0.82563	-	.	TF=NEUROD2;class=Basic helix-loop-helix factors (bHLH);sequence=AGGATTTGTG
NR2F1-AS1|NR_109825	TFBS	TFBS	517	526	0.914009	-	.	TF=NEUROD2;class=Basic helix-loop-helix factors (bHLH);sequence=CACATCTGGA
NR2F1-AS1|NR_109825	TFBS	TFBS	551	560	0.812331	-	.	TF=NEUROD2;class=Basic helix-loop-helix factors (bHLH);sequence=GAGACTTGCA
NR2F1-AS1|NR_109825	TFBS	TFBS	647	656	0.807694	-	.	TF=NEUROD2;class=Basic helix-loop-helix factors (bHLH);sequence=AAGATATAGA
NR2F1-AS1|NR_109825	TFBS	TFBS	672	681	0.911972	-	.	TF=NEUROD2;class=Basic helix-loop-helix factors (bHLH);sequence=AACACCTGCT
NR2F1-AS1|NR_109825	TFBS	TFBS	757	766	0.845615	-	.	TF=NEUROD2;class=Basic helix-loop-helix factors (bHLH);sequence=AGCGTTTGGG
NR2F1-AS1|NR_109825	TFBS	TFBS	775	784	0.812137	-	.	TF=NEUROD2;class=Basic helix-loop-helix factors (bHLH);sequence=CCCGCCCTCC
NR2F1-AS1|NR_109825	TFBS	TFBS	833	842	0.812004	-	.	TF=NEUROD2;class=Basic helix-loop-helix factors (bHLH);sequence=CACACTTTGC
NR2F1-AS1|NR_109825	TFBS	TFBS	835	844	0.897697	-	.	TF=NEUROD2;class=Basic helix-loop-helix factors (bHLH);sequence=GACACACTTT
NR2F1-AS1|NR_109825	TFBS	TFBS	849	858	0.947517	-	.	TF=NEUROD2;class=Basic helix-loop-helix factors (bHLH);sequence=ACCACATGGA
NR2F1-AS1|NR_109825	TFBS	TFBS	970	979	0.851562	-	.	TF=NEUROD2;class=Basic helix-loop-helix factors (bHLH);sequence=GGGATGCGGA
NR2F1-AS1|NR_109825	TFBS	TFBS	194	203	0.831979	+	.	TF=NEUROG2;class=Basic helix-loop-helix factors (bHLH);sequence=AGCACGTGGC
NR2F1-AS1|NR_109825	TFBS	TFBS	672	681	0.853044	+	.	TF=NEUROG2;class=Basic helix-loop-helix factors (bHLH);sequence=AGCAGGTGTT
NR2F1-AS1|NR_109825	TFBS	TFBS	194	203	0.82799	-	.	TF=NEUROG2;class=Basic helix-loop-helix factors (bHLH);sequence=GCCACGTGCT
NR2F1-AS1|NR_109825	TFBS	TFBS	264	273	0.804453	-	.	TF=NEUROG2;class=Basic helix-loop-helix factors (bHLH);sequence=CCCAGCTGCC
NR2F1-AS1|NR_109825	TFBS	TFBS	443	452	0.813906	-	.	TF=NEUROG2;class=Basic helix-loop-helix factors (bHLH);sequence=AACCTAAGTT
NR2F1-AS1|NR_109825	TFBS	TFBS	480	489	0.813209	-	.	TF=NEUROG2;class=Basic helix-loop-helix factors (bHLH);sequence=GCAATATGAT
NR2F1-AS1|NR_109825	TFBS	TFBS	672	681	0.853872	-	.	TF=NEUROG2;class=Basic helix-loop-helix factors (bHLH);sequence=AACACCTGCT
NR2F1-AS1|NR_109825	TFBS	TFBS	849	858	0.802013	-	.	TF=NEUROG2;class=Basic helix-loop-helix factors (bHLH);sequence=ACCACATGGA
NR2F1-AS1|NR_109825	TFBS	TFBS	234	243	0.828013	+	.	TF=NFIA;class=SMAD/NF-1 DNA-binding domain factors;sequence=AGTGCCAGGC
NR2F1-AS1|NR_109825	TFBS	TFBS	498	507	0.823527	+	.	TF=NFIA;class=SMAD/NF-1 DNA-binding domain factors;sequence=TTTGCAAAGG
NR2F1-AS1|NR_109825	TFBS	TFBS	822	831	0.833046	+	.	TF=NFIA;class=SMAD/NF-1 DNA-binding domain factors;sequence=AGTCCCAACT
NR2F1-AS1|NR_109825	TFBS	TFBS	245	254	0.821878	-	.	TF=NFIA;class=SMAD/NF-1 DNA-binding domain factors;sequence=AATCCCAATA
NR2F1-AS1|NR_109825	TFBS	TFBS	496	505	0.819837	-	.	TF=NFIA;class=SMAD/NF-1 DNA-binding domain factors;sequence=TTTGCAAACG
NR2F1-AS1|NR_109825	TFBS	TFBS	547	556	0.819248	-	.	TF=NFIA;class=SMAD/NF-1 DNA-binding domain factors;sequence=CTTGCAAAAC
NR2F1-AS1|NR_109825	TFBS	TFBS	570	579	0.820242	-	.	TF=NFIA;class=SMAD/NF-1 DNA-binding domain factors;sequence=TTTTCCAAAG
NR2F1-AS1|NR_109825	TFBS	TFBS	48	56	0.84254	+	.	TF=NFIX;class=SMAD/NF-1 DNA-binding domain factors;sequence=AGTGGCCGG
NR2F1-AS1|NR_109825	TFBS	TFBS	93	101	0.808482	+	.	TF=NFIX;class=SMAD/NF-1 DNA-binding domain factors;sequence=GGCCCCAGC
NR2F1-AS1|NR_109825	TFBS	TFBS	99	107	0.940848	+	.	TF=NFIX;class=SMAD/NF-1 DNA-binding domain factors;sequence=AGCGCCAGG
NR2F1-AS1|NR_109825	TFBS	TFBS	110	118	0.826547	+	.	TF=NFIX;class=SMAD/NF-1 DNA-binding domain factors;sequence=AGAGGCACG
NR2F1-AS1|NR_109825	TFBS	TFBS	117	125	0.864475	+	.	TF=NFIX;class=SMAD/NF-1 DNA-binding domain factors;sequence=CGCGCCCGT
NR2F1-AS1|NR_109825	TFBS	TFBS	185	193	0.804274	+	.	TF=NFIX;class=SMAD/NF-1 DNA-binding domain factors;sequence=GCAGCCCCG
NR2F1-AS1|NR_109825	TFBS	TFBS	220	228	0.853635	+	.	TF=NFIX;class=SMAD/NF-1 DNA-binding domain factors;sequence=CTGTCCAGA
NR2F1-AS1|NR_109825	TFBS	TFBS	234	242	0.972588	+	.	TF=NFIX;class=SMAD/NF-1 DNA-binding domain factors;sequence=AGTGCCAGG
NR2F1-AS1|NR_109825	TFBS	TFBS	261	269	0.883141	+	.	TF=NFIX;class=SMAD/NF-1 DNA-binding domain factors;sequence=CGCGGCAGC
NR2F1-AS1|NR_109825	TFBS	TFBS	278	286	0.858476	+	.	TF=NFIX;class=SMAD/NF-1 DNA-binding domain factors;sequence=GCCGCCCGG
NR2F1-AS1|NR_109825	TFBS	TFBS	306	314	0.827603	+	.	TF=NFIX;class=SMAD/NF-1 DNA-binding domain factors;sequence=CTATCCCAC
NR2F1-AS1|NR_109825	TFBS	TFBS	360	368	0.890254	+	.	TF=NFIX;class=SMAD/NF-1 DNA-binding domain factors;sequence=TTTGCCCGA
NR2F1-AS1|NR_109825	TFBS	TFBS	497	505	0.862632	+	.	TF=NFIX;class=SMAD/NF-1 DNA-binding domain factors;sequence=GTTTGCAAA
NR2F1-AS1|NR_109825	TFBS	TFBS	514	522	0.859455	+	.	TF=NFIX;class=SMAD/NF-1 DNA-binding domain factors;sequence=CCCTCCAGA
NR2F1-AS1|NR_109825	TFBS	TFBS	548	556	0.860919	+	.	TF=NFIX;class=SMAD/NF-1 DNA-binding domain factors;sequence=TTTTGCAAG
NR2F1-AS1|NR_109825	TFBS	TFBS	633	641	0.883854	+	.	TF=NFIX;class=SMAD/NF-1 DNA-binding domain factors;sequence=GACTCCAAT
NR2F1-AS1|NR_109825	TFBS	TFBS	684	692	0.816315	+	.	TF=NFIX;class=SMAD/NF-1 DNA-binding domain factors;sequence=GGCTGCAGC
NR2F1-AS1|NR_109825	TFBS	TFBS	754	762	0.8187	+	.	TF=NFIX;class=SMAD/NF-1 DNA-binding domain factors;sequence=TTCCCCAAA
NR2F1-AS1|NR_109825	TFBS	TFBS	811	819	0.825274	+	.	TF=NFIX;class=SMAD/NF-1 DNA-binding domain factors;sequence=AAATGCAAT
NR2F1-AS1|NR_109825	TFBS	TFBS	821	829	0.807489	+	.	TF=NFIX;class=SMAD/NF-1 DNA-binding domain factors;sequence=GAGTCCCAA
NR2F1-AS1|NR_109825	TFBS	TFBS	822	830	0.862551	+	.	TF=NFIX;class=SMAD/NF-1 DNA-binding domain factors;sequence=AGTCCCAAC
NR2F1-AS1|NR_109825	TFBS	TFBS	846	854	0.82559	+	.	TF=NFIX;class=SMAD/NF-1 DNA-binding domain factors;sequence=GTCTCCATG
NR2F1-AS1|NR_109825	TFBS	TFBS	957	965	0.80168	+	.	TF=NFIX;class=SMAD/NF-1 DNA-binding domain factors;sequence=AGCTCCCGA
NR2F1-AS1|NR_109825	TFBS	TFBS	979	987	0.804296	+	.	TF=NFIX;class=SMAD/NF-1 DNA-binding domain factors;sequence=CTAGCCGGG
NR2F1-AS1|NR_109825	TFBS	TFBS	48	56	0.848582	-	.	TF=NFIX;class=SMAD/NF-1 DNA-binding domain factors;sequence=CCGGCCACT
NR2F1-AS1|NR_109825	TFBS	TFBS	49	57	0.822846	-	.	TF=NFIX;class=SMAD/NF-1 DNA-binding domain factors;sequence=GCCGGCCAC
NR2F1-AS1|NR_109825	TFBS	TFBS	56	64	0.833847	-	.	TF=NFIX;class=SMAD/NF-1 DNA-binding domain factors;sequence=TGTTCCCGC
NR2F1-AS1|NR_109825	TFBS	TFBS	79	87	0.876414	-	.	TF=NFIX;class=SMAD/NF-1 DNA-binding domain factors;sequence=TTGTCCAAG
NR2F1-AS1|NR_109825	TFBS	TFBS	174	182	0.872055	-	.	TF=NFIX;class=SMAD/NF-1 DNA-binding domain factors;sequence=TGCTCCAGC
NR2F1-AS1|NR_109825	TFBS	TFBS	198	206	0.871807	-	.	TF=NFIX;class=SMAD/NF-1 DNA-binding domain factors;sequence=ACAGCCACG
NR2F1-AS1|NR_109825	TFBS	TFBS	234	242	0.833087	-	.	TF=NFIX;class=SMAD/NF-1 DNA-binding domain factors;sequence=CCTGGCACT
NR2F1-AS1|NR_109825	TFBS	TFBS	246	254	0.845246	-	.	TF=NFIX;class=SMAD/NF-1 DNA-binding domain factors;sequence=AATCCCAAT
NR2F1-AS1|NR_109825	TFBS	TFBS	247	255	0.821873	-	.	TF=NFIX;class=SMAD/NF-1 DNA-binding domain factors;sequence=AAATCCCAA
NR2F1-AS1|NR_109825	TFBS	TFBS	268	276	0.812417	-	.	TF=NFIX;class=SMAD/NF-1 DNA-binding domain factors;sequence=GGACCCAGC
NR2F1-AS1|NR_109825	TFBS	TFBS	360	368	0.873198	-	.	TF=NFIX;class=SMAD/NF-1 DNA-binding domain factors;sequence=TCGGGCAAA
NR2F1-AS1|NR_109825	TFBS	TFBS	485	493	0.891848	-	.	TF=NFIX;class=SMAD/NF-1 DNA-binding domain factors;sequence=AAAGGCAAT
NR2F1-AS1|NR_109825	TFBS	TFBS	498	506	0.862885	-	.	TF=NFIX;class=SMAD/NF-1 DNA-binding domain factors;sequence=CTTTGCAAA
NR2F1-AS1|NR_109825	TFBS	TFBS	549	557	0.853173	-	.	TF=NFIX;class=SMAD/NF-1 DNA-binding domain factors;sequence=ACTTGCAAA
NR2F1-AS1|NR_109825	TFBS	TFBS	571	579	0.918372	-	.	TF=NFIX;class=SMAD/NF-1 DNA-binding domain factors;sequence=TTTTCCAAA
NR2F1-AS1|NR_109825	TFBS	TFBS	612	620	0.890943	-	.	TF=NFIX;class=SMAD/NF-1 DNA-binding domain factors;sequence=GCTTCCAGA
NR2F1-AS1|NR_109825	TFBS	TFBS	657	665	0.827941	-	.	TF=NFIX;class=SMAD/NF-1 DNA-binding domain factors;sequence=CAATGCAAT
NR2F1-AS1|NR_109825	TFBS	TFBS	681	689	0.806312	-	.	TF=NFIX;class=SMAD/NF-1 DNA-binding domain factors;sequence=GCAGCCTAA
NR2F1-AS1|NR_109825	TFBS	TFBS	685	693	0.8139	-	.	TF=NFIX;class=SMAD/NF-1 DNA-binding domain factors;sequence=AGCTGCAGC
NR2F1-AS1|NR_109825	TFBS	TFBS	698	706	0.875966	-	.	TF=NFIX;class=SMAD/NF-1 DNA-binding domain factors;sequence=GAAGGCAGA
NR2F1-AS1|NR_109825	TFBS	TFBS	767	775	0.837726	-	.	TF=NFIX;class=SMAD/NF-1 DNA-binding domain factors;sequence=CTATGCAAG
NR2F1-AS1|NR_109825	TFBS	TFBS	776	784	0.815149	-	.	TF=NFIX;class=SMAD/NF-1 DNA-binding domain factors;sequence=CCCGCCCTC
NR2F1-AS1|NR_109825	TFBS	TFBS	939	947	0.880749	-	.	TF=NFIX;class=SMAD/NF-1 DNA-binding domain factors;sequence=AGCGGCAGG
NR2F1-AS1|NR_109825	TFBS	TFBS	983	991	0.823893	-	.	TF=NFIX;class=SMAD/NF-1 DNA-binding domain factors;sequence=CCTTCCCGG
NR2F1-AS1|NR_109825	TFBS	TFBS	71	80	0.805321	+	.	TF=NHLH1;class=Basic helix-loop-helix factors (bHLH);sequence=TTCCGCTGCT
NR2F1-AS1|NR_109825	TFBS	TFBS	170	179	0.898668	+	.	TF=NHLH1;class=Basic helix-loop-helix factors (bHLH);sequence=CACAGCTGGA
NR2F1-AS1|NR_109825	TFBS	TFBS	181	190	0.815668	+	.	TF=NHLH1;class=Basic helix-loop-helix factors (bHLH);sequence=CACAGCAGCC
NR2F1-AS1|NR_109825	TFBS	TFBS	194	203	0.845686	+	.	TF=NHLH1;class=Basic helix-loop-helix factors (bHLH);sequence=AGCACGTGGC
NR2F1-AS1|NR_109825	TFBS	TFBS	264	273	0.914381	+	.	TF=NHLH1;class=Basic helix-loop-helix factors (bHLH);sequence=GGCAGCTGGG
NR2F1-AS1|NR_109825	TFBS	TFBS	294	303	0.829093	+	.	TF=NHLH1;class=Basic helix-loop-helix factors (bHLH);sequence=AACCCCTGCG
NR2F1-AS1|NR_109825	TFBS	TFBS	432	441	0.832467	+	.	TF=NHLH1;class=Basic helix-loop-helix factors (bHLH);sequence=CGCAGGTACC
NR2F1-AS1|NR_109825	TFBS	TFBS	517	526	0.839152	+	.	TF=NHLH1;class=Basic helix-loop-helix factors (bHLH);sequence=TCCAGATGTG
NR2F1-AS1|NR_109825	TFBS	TFBS	672	681	0.906154	+	.	TF=NHLH1;class=Basic helix-loop-helix factors (bHLH);sequence=AGCAGGTGTT
NR2F1-AS1|NR_109825	TFBS	TFBS	687	696	0.813466	+	.	TF=NHLH1;class=Basic helix-loop-helix factors (bHLH);sequence=TGCAGCTATT
NR2F1-AS1|NR_109825	TFBS	TFBS	71	80	0.826806	-	.	TF=NHLH1;class=Basic helix-loop-helix factors (bHLH);sequence=AGCAGCGGAA
NR2F1-AS1|NR_109825	TFBS	TFBS	119	128	0.804716	-	.	TF=NHLH1;class=Basic helix-loop-helix factors (bHLH);sequence=CACACGGGCG
NR2F1-AS1|NR_109825	TFBS	TFBS	170	179	0.887327	-	.	TF=NHLH1;class=Basic helix-loop-helix factors (bHLH);sequence=TCCAGCTGTG
NR2F1-AS1|NR_109825	TFBS	TFBS	194	203	0.842529	-	.	TF=NHLH1;class=Basic helix-loop-helix factors (bHLH);sequence=GCCACGTGCT
NR2F1-AS1|NR_109825	TFBS	TFBS	264	273	0.944754	-	.	TF=NHLH1;class=Basic helix-loop-helix factors (bHLH);sequence=CCCAGCTGCC
NR2F1-AS1|NR_109825	TFBS	TFBS	294	303	0.825179	-	.	TF=NHLH1;class=Basic helix-loop-helix factors (bHLH);sequence=CGCAGGGGTT
NR2F1-AS1|NR_109825	TFBS	TFBS	517	526	0.853147	-	.	TF=NHLH1;class=Basic helix-loop-helix factors (bHLH);sequence=CACATCTGGA
NR2F1-AS1|NR_109825	TFBS	TFBS	524	533	0.831985	-	.	TF=NHLH1;class=Basic helix-loop-helix factors (bHLH);sequence=CACAGCTCAC
NR2F1-AS1|NR_109825	TFBS	TFBS	542	551	0.823297	-	.	TF=NHLH1;class=Basic helix-loop-helix factors (bHLH);sequence=AAAACCTGCT
NR2F1-AS1|NR_109825	TFBS	TFBS	672	681	0.924116	-	.	TF=NHLH1;class=Basic helix-loop-helix factors (bHLH);sequence=AACACCTGCT
NR2F1-AS1|NR_109825	TFBS	TFBS	1	10	0.845587	+	.	TF=NKX2-3;class=Homeo domain factors;sequence=CCTCCTTGAC
NR2F1-AS1|NR_109825	TFBS	TFBS	156	165	0.811622	+	.	TF=NKX2-3;class=Homeo domain factors;sequence=ACCGCTCCGA
NR2F1-AS1|NR_109825	TFBS	TFBS	194	203	0.857241	+	.	TF=NKX2-3;class=Homeo domain factors;sequence=AGCACGTGGC
NR2F1-AS1|NR_109825	TFBS	TFBS	323	332	0.839225	+	.	TF=NKX2-3;class=Homeo domain factors;sequence=TCCGCTTACC
NR2F1-AS1|NR_109825	TFBS	TFBS	441	450	0.858695	+	.	TF=NKX2-3;class=Homeo domain factors;sequence=CGAACTTAGG
NR2F1-AS1|NR_109825	TFBS	TFBS	512	521	0.857513	+	.	TF=NKX2-3;class=Homeo domain factors;sequence=CCCCCTCCAG
NR2F1-AS1|NR_109825	TFBS	TFBS	556	565	0.812564	+	.	TF=NKX2-3;class=Homeo domain factors;sequence=GTCTCTTGTT
NR2F1-AS1|NR_109825	TFBS	TFBS	744	753	0.831083	+	.	TF=NKX2-3;class=Homeo domain factors;sequence=GGAACTTAGT
NR2F1-AS1|NR_109825	TFBS	TFBS	763	772	0.883059	+	.	TF=NKX2-3;class=Homeo domain factors;sequence=CGCTCTTGCA
NR2F1-AS1|NR_109825	TFBS	TFBS	785	794	0.826557	+	.	TF=NKX2-3;class=Homeo domain factors;sequence=GAAACTTCGG
NR2F1-AS1|NR_109825	TFBS	TFBS	800	809	0.80945	+	.	TF=NKX2-3;class=Homeo domain factors;sequence=AGGACTTAAA
NR2F1-AS1|NR_109825	TFBS	TFBS	814	823	0.857129	+	.	TF=NKX2-3;class=Homeo domain factors;sequence=TGCAATTGAG
NR2F1-AS1|NR_109825	TFBS	TFBS	826	835	0.82665	+	.	TF=NKX2-3;class=Homeo domain factors;sequence=CCAACTCGCA
NR2F1-AS1|NR_109825	TFBS	TFBS	898	907	0.806996	+	.	TF=NKX2-3;class=Homeo domain factors;sequence=CGTTCTTCTG
NR2F1-AS1|NR_109825	TFBS	TFBS	925	934	0.819687	+	.	TF=NKX2-3;class=Homeo domain factors;sequence=GGAACTCAGG
NR2F1-AS1|NR_109825	TFBS	TFBS	942	951	0.854784	+	.	TF=NKX2-3;class=Homeo domain factors;sequence=GCCGCTTAGC
NR2F1-AS1|NR_109825	TFBS	TFBS	965	974	0.838817	+	.	TF=NKX2-3;class=Homeo domain factors;sequence=ACCCCTCCGC
NR2F1-AS1|NR_109825	TFBS	TFBS	44	53	0.962219	-	.	TF=NKX2-3;class=Homeo domain factors;sequence=GCCACTTGAT
NR2F1-AS1|NR_109825	TFBS	TFBS	125	134	0.88883	-	.	TF=NKX2-3;class=Homeo domain factors;sequence=CACACTCACA
NR2F1-AS1|NR_109825	TFBS	TFBS	135	144	0.837342	-	.	TF=NKX2-3;class=Homeo domain factors;sequence=CGCACGTACA
NR2F1-AS1|NR_109825	TFBS	TFBS	141	150	0.802666	-	.	TF=NKX2-3;class=Homeo domain factors;sequence=CGCACGCGCA
NR2F1-AS1|NR_109825	TFBS	TFBS	194	203	0.822292	-	.	TF=NKX2-3;class=Homeo domain factors;sequence=GCCACGTGCT
NR2F1-AS1|NR_109825	TFBS	TFBS	402	411	0.807481	-	.	TF=NKX2-3;class=Homeo domain factors;sequence=GACCCTCTAG
NR2F1-AS1|NR_109825	TFBS	TFBS	413	422	0.922189	-	.	TF=NKX2-3;class=Homeo domain factors;sequence=AACACTTATT
NR2F1-AS1|NR_109825	TFBS	TFBS	501	510	0.838883	-	.	TF=NKX2-3;class=Homeo domain factors;sequence=TCCCCTTTGC
NR2F1-AS1|NR_109825	TFBS	TFBS	662	671	0.803723	-	.	TF=NKX2-3;class=Homeo domain factors;sequence=ATCTCTCAAT
NR2F1-AS1|NR_109825	TFBS	TFBS	731	740	0.824504	-	.	TF=NKX2-3;class=Homeo domain factors;sequence=GACTCTTTCA
NR2F1-AS1|NR_109825	TFBS	TFBS	773	782	0.825884	-	.	TF=NKX2-3;class=Homeo domain factors;sequence=CGCCCTCCTA
NR2F1-AS1|NR_109825	TFBS	TFBS	796	805	0.815912	-	.	TF=NKX2-3;class=Homeo domain factors;sequence=AGTCCTTGAT
NR2F1-AS1|NR_109825	TFBS	TFBS	833	842	0.89418	-	.	TF=NKX2-3;class=Homeo domain factors;sequence=CACACTTTGC
NR2F1-AS1|NR_109825	TFBS	TFBS	2	10	0.927621	+	.	TF=NKX2-8;class=Homeo domain factors;sequence=CTCCTTGAC
NR2F1-AS1|NR_109825	TFBS	TFBS	85	93	0.837238	+	.	TF=NKX2-8;class=Homeo domain factors;sequence=CAACCTCAG
NR2F1-AS1|NR_109825	TFBS	TFBS	205	213	0.850505	+	.	TF=NKX2-8;class=Homeo domain factors;sequence=GTATTTAGA
NR2F1-AS1|NR_109825	TFBS	TFBS	227	235	0.818053	+	.	TF=NKX2-8;class=Homeo domain factors;sequence=GAACCCCAG
NR2F1-AS1|NR_109825	TFBS	TFBS	254	262	0.823933	+	.	TF=NKX2-8;class=Homeo domain factors;sequence=TTACCTGCG
NR2F1-AS1|NR_109825	TFBS	TFBS	295	303	0.836176	+	.	TF=NKX2-8;class=Homeo domain factors;sequence=ACCCCTGCG
NR2F1-AS1|NR_109825	TFBS	TFBS	303	311	0.814461	+	.	TF=NKX2-8;class=Homeo domain factors;sequence=GCACTATCC
NR2F1-AS1|NR_109825	TFBS	TFBS	306	314	0.802239	+	.	TF=NKX2-8;class=Homeo domain factors;sequence=CTATCCCAC
NR2F1-AS1|NR_109825	TFBS	TFBS	311	319	0.898226	+	.	TF=NKX2-8;class=Homeo domain factors;sequence=CCACCCCAG
NR2F1-AS1|NR_109825	TFBS	TFBS	319	327	0.803497	+	.	TF=NKX2-8;class=Homeo domain factors;sequence=GACCTCCGC
NR2F1-AS1|NR_109825	TFBS	TFBS	335	343	0.835101	+	.	TF=NKX2-8;class=Homeo domain factors;sequence=TTTCTCCTC
NR2F1-AS1|NR_109825	TFBS	TFBS	337	345	0.82677	+	.	TF=NKX2-8;class=Homeo domain factors;sequence=TCTCCTCAG
NR2F1-AS1|NR_109825	TFBS	TFBS	338	346	0.843271	+	.	TF=NKX2-8;class=Homeo domain factors;sequence=CTCCTCAGT
NR2F1-AS1|NR_109825	TFBS	TFBS	345	353	0.814292	+	.	TF=NKX2-8;class=Homeo domain factors;sequence=GTACCTTCC
NR2F1-AS1|NR_109825	TFBS	TFBS	351	359	0.813279	+	.	TF=NKX2-8;class=Homeo domain factors;sequence=TCCCTTTCT
NR2F1-AS1|NR_109825	TFBS	TFBS	352	360	0.83383	+	.	TF=NKX2-8;class=Homeo domain factors;sequence=CCCTTTCTT
NR2F1-AS1|NR_109825	TFBS	TFBS	355	363	0.821357	+	.	TF=NKX2-8;class=Homeo domain factors;sequence=TTTCTTTTG
NR2F1-AS1|NR_109825	TFBS	TFBS	371	379	0.823157	+	.	TF=NKX2-8;class=Homeo domain factors;sequence=TCCCTTTGC
NR2F1-AS1|NR_109825	TFBS	TFBS	372	380	0.830177	+	.	TF=NKX2-8;class=Homeo domain factors;sequence=CCCTTTGCT
NR2F1-AS1|NR_109825	TFBS	TFBS	399	407	0.815079	+	.	TF=NKX2-8;class=Homeo domain factors;sequence=TCTCTAGAG
NR2F1-AS1|NR_109825	TFBS	TFBS	424	432	0.890128	+	.	TF=NKX2-8;class=Homeo domain factors;sequence=TTACTCGTC
NR2F1-AS1|NR_109825	TFBS	TFBS	442	450	0.862005	+	.	TF=NKX2-8;class=Homeo domain factors;sequence=GAACTTAGG
NR2F1-AS1|NR_109825	TFBS	TFBS	460	468	0.81703	+	.	TF=NKX2-8;class=Homeo domain factors;sequence=ATCCTAAAA
NR2F1-AS1|NR_109825	TFBS	TFBS	489	497	0.836292	+	.	TF=NKX2-8;class=Homeo domain factors;sequence=CCTTTTCCG
NR2F1-AS1|NR_109825	TFBS	TFBS	512	520	0.838873	+	.	TF=NKX2-8;class=Homeo domain factors;sequence=CCCCCTCCA
NR2F1-AS1|NR_109825	TFBS	TFBS	513	521	0.928185	+	.	TF=NKX2-8;class=Homeo domain factors;sequence=CCCCTCCAG
NR2F1-AS1|NR_109825	TFBS	TFBS	557	565	0.868913	+	.	TF=NKX2-8;class=Homeo domain factors;sequence=TCTCTTGTT
NR2F1-AS1|NR_109825	TFBS	TFBS	568	576	0.838282	+	.	TF=NKX2-8;class=Homeo domain factors;sequence=ACCTTTGGA
NR2F1-AS1|NR_109825	TFBS	TFBS	584	592	0.849269	+	.	TF=NKX2-8;class=Homeo domain factors;sequence=AACCTTGAT
NR2F1-AS1|NR_109825	TFBS	TFBS	607	615	0.827336	+	.	TF=NKX2-8;class=Homeo domain factors;sequence=CTCCCTCTG
NR2F1-AS1|NR_109825	TFBS	TFBS	608	616	0.811861	+	.	TF=NKX2-8;class=Homeo domain factors;sequence=TCCCTCTGG
NR2F1-AS1|NR_109825	TFBS	TFBS	632	640	0.803773	+	.	TF=NKX2-8;class=Homeo domain factors;sequence=CGACTCCAA
NR2F1-AS1|NR_109825	TFBS	TFBS	637	645	0.82401	+	.	TF=NKX2-8;class=Homeo domain factors;sequence=CCAATCACC
NR2F1-AS1|NR_109825	TFBS	TFBS	691	699	0.819673	+	.	TF=NKX2-8;class=Homeo domain factors;sequence=GCTATTGTC
NR2F1-AS1|NR_109825	TFBS	TFBS	701	709	0.828768	+	.	TF=NKX2-8;class=Homeo domain factors;sequence=GCCTTCCTC
NR2F1-AS1|NR_109825	TFBS	TFBS	703	711	0.806801	+	.	TF=NKX2-8;class=Homeo domain factors;sequence=CTTCCTCCC
NR2F1-AS1|NR_109825	TFBS	TFBS	704	712	0.809428	+	.	TF=NKX2-8;class=Homeo domain factors;sequence=TTCCTCCCT
NR2F1-AS1|NR_109825	TFBS	TFBS	707	715	0.859516	+	.	TF=NKX2-8;class=Homeo domain factors;sequence=CTCCCTGAG
NR2F1-AS1|NR_109825	TFBS	TFBS	745	753	0.843445	+	.	TF=NKX2-8;class=Homeo domain factors;sequence=GAACTTAGT
NR2F1-AS1|NR_109825	TFBS	TFBS	764	772	0.915859	+	.	TF=NKX2-8;class=Homeo domain factors;sequence=GCTCTTGCA
NR2F1-AS1|NR_109825	TFBS	TFBS	786	794	0.860162	+	.	TF=NKX2-8;class=Homeo domain factors;sequence=AAACTTCGG
NR2F1-AS1|NR_109825	TFBS	TFBS	801	809	0.81181	+	.	TF=NKX2-8;class=Homeo domain factors;sequence=GGACTTAAA
NR2F1-AS1|NR_109825	TFBS	TFBS	815	823	0.890975	+	.	TF=NKX2-8;class=Homeo domain factors;sequence=GCAATTGAG
NR2F1-AS1|NR_109825	TFBS	TFBS	827	835	0.871713	+	.	TF=NKX2-8;class=Homeo domain factors;sequence=CAACTCGCA
NR2F1-AS1|NR_109825	TFBS	TFBS	862	870	0.882601	+	.	TF=NKX2-8;class=Homeo domain factors;sequence=GTCCTTCCG
NR2F1-AS1|NR_109825	TFBS	TFBS	899	907	0.894151	+	.	TF=NKX2-8;class=Homeo domain factors;sequence=GTTCTTCTG
NR2F1-AS1|NR_109825	TFBS	TFBS	917	925	0.811825	+	.	TF=NKX2-8;class=Homeo domain factors;sequence=GATCTCTAG
NR2F1-AS1|NR_109825	TFBS	TFBS	926	934	0.846272	+	.	TF=NKX2-8;class=Homeo domain factors;sequence=GAACTCAGG
NR2F1-AS1|NR_109825	TFBS	TFBS	958	966	0.855652	+	.	TF=NKX2-8;class=Homeo domain factors;sequence=GCTCCCGAC
NR2F1-AS1|NR_109825	TFBS	TFBS	965	973	0.826005	+	.	TF=NKX2-8;class=Homeo domain factors;sequence=ACCCCTCCG
NR2F1-AS1|NR_109825	TFBS	TFBS	966	974	0.88367	+	.	TF=NKX2-8;class=Homeo domain factors;sequence=CCCCTCCGC
NR2F1-AS1|NR_109825	TFBS	TFBS	973	981	0.806575	+	.	TF=NKX2-8;class=Homeo domain factors;sequence=GCATCCCTA
NR2F1-AS1|NR_109825	TFBS	TFBS	10	18	0.849665	-	.	TF=NKX2-8;class=Homeo domain factors;sequence=TCTCTCTAG
NR2F1-AS1|NR_109825	TFBS	TFBS	44	52	0.978111	-	.	TF=NKX2-8;class=Homeo domain factors;sequence=CCACTTGAT
NR2F1-AS1|NR_109825	TFBS	TFBS	61	69	0.840978	-	.	TF=NKX2-8;class=Homeo domain factors;sequence=CCCCCTGTT
NR2F1-AS1|NR_109825	TFBS	TFBS	63	71	0.824096	-	.	TF=NKX2-8;class=Homeo domain factors;sequence=ACCCCCCTG
NR2F1-AS1|NR_109825	TFBS	TFBS	125	133	0.924481	-	.	TF=NKX2-8;class=Homeo domain factors;sequence=ACACTCACA
NR2F1-AS1|NR_109825	TFBS	TFBS	288	296	0.82161	-	.	TF=NKX2-8;class=Homeo domain factors;sequence=GTTCCTCTG
NR2F1-AS1|NR_109825	TFBS	TFBS	400	408	0.857411	-	.	TF=NKX2-8;class=Homeo domain factors;sequence=CCTCTAGAG
NR2F1-AS1|NR_109825	TFBS	TFBS	402	410	0.884733	-	.	TF=NKX2-8;class=Homeo domain factors;sequence=ACCCTCTAG
NR2F1-AS1|NR_109825	TFBS	TFBS	409	417	0.858352	-	.	TF=NKX2-8;class=Homeo domain factors;sequence=TTATTTGAC
NR2F1-AS1|NR_109825	TFBS	TFBS	413	421	0.932148	-	.	TF=NKX2-8;class=Homeo domain factors;sequence=ACACTTATT
NR2F1-AS1|NR_109825	TFBS	TFBS	432	440	0.862813	-	.	TF=NKX2-8;class=Homeo domain factors;sequence=GTACCTGCG
NR2F1-AS1|NR_109825	TFBS	TFBS	445	453	0.829543	-	.	TF=NKX2-8;class=Homeo domain factors;sequence=GAACCTAAG
NR2F1-AS1|NR_109825	TFBS	TFBS	463	471	0.840736	-	.	TF=NKX2-8;class=Homeo domain factors;sequence=TCATTTTAG
NR2F1-AS1|NR_109825	TFBS	TFBS	500	508	0.852066	-	.	TF=NKX2-8;class=Homeo domain factors;sequence=CCCTTTGCA
NR2F1-AS1|NR_109825	TFBS	TFBS	501	509	0.865489	-	.	TF=NKX2-8;class=Homeo domain factors;sequence=CCCCTTTGC
NR2F1-AS1|NR_109825	TFBS	TFBS	517	525	0.808323	-	.	TF=NKX2-8;class=Homeo domain factors;sequence=ACATCTGGA
NR2F1-AS1|NR_109825	TFBS	TFBS	529	537	0.810016	-	.	TF=NKX2-8;class=Homeo domain factors;sequence=ACACCACAG
NR2F1-AS1|NR_109825	TFBS	TFBS	573	581	0.817589	-	.	TF=NKX2-8;class=Homeo domain factors;sequence=CTTTTTCCA
NR2F1-AS1|NR_109825	TFBS	TFBS	595	603	0.8412	-	.	TF=NKX2-8;class=Homeo domain factors;sequence=AAACCTGAA
NR2F1-AS1|NR_109825	TFBS	TFBS	618	626	0.805871	-	.	TF=NKX2-8;class=Homeo domain factors;sequence=CTTTTTGCT
NR2F1-AS1|NR_109825	TFBS	TFBS	621	629	0.824828	-	.	TF=NKX2-8;class=Homeo domain factors;sequence=TCTCTTTTT
NR2F1-AS1|NR_109825	TFBS	TFBS	662	670	0.860775	-	.	TF=NKX2-8;class=Homeo domain factors;sequence=TCTCTCAAT
NR2F1-AS1|NR_109825	TFBS	TFBS	672	680	0.860198	-	.	TF=NKX2-8;class=Homeo domain factors;sequence=ACACCTGCT
NR2F1-AS1|NR_109825	TFBS	TFBS	723	731	0.881949	-	.	TF=NKX2-8;class=Homeo domain factors;sequence=ATCCTTGTT
NR2F1-AS1|NR_109825	TFBS	TFBS	730	738	0.833807	-	.	TF=NKX2-8;class=Homeo domain factors;sequence=CTCTTTCAT
NR2F1-AS1|NR_109825	TFBS	TFBS	731	739	0.865687	-	.	TF=NKX2-8;class=Homeo domain factors;sequence=ACTCTTTCA
NR2F1-AS1|NR_109825	TFBS	TFBS	739	747	0.838561	-	.	TF=NKX2-8;class=Homeo domain factors;sequence=TTCCTTAGA
NR2F1-AS1|NR_109825	TFBS	TFBS	740	748	0.809706	-	.	TF=NKX2-8;class=Homeo domain factors;sequence=GTTCCTTAG
NR2F1-AS1|NR_109825	TFBS	TFBS	771	779	0.84285	-	.	TF=NKX2-8;class=Homeo domain factors;sequence=CCTCCTATG
NR2F1-AS1|NR_109825	TFBS	TFBS	773	781	0.906053	-	.	TF=NKX2-8;class=Homeo domain factors;sequence=GCCCTCCTA
NR2F1-AS1|NR_109825	TFBS	TFBS	796	804	0.910045	-	.	TF=NKX2-8;class=Homeo domain factors;sequence=GTCCTTGAT
NR2F1-AS1|NR_109825	TFBS	TFBS	804	812	0.805792	-	.	TF=NKX2-8;class=Homeo domain factors;sequence=TTCTTTAAG
NR2F1-AS1|NR_109825	TFBS	TFBS	805	813	0.846695	-	.	TF=NKX2-8;class=Homeo domain factors;sequence=TTTCTTTAA
NR2F1-AS1|NR_109825	TFBS	TFBS	808	816	0.87296	-	.	TF=NKX2-8;class=Homeo domain factors;sequence=GCATTTCTT
NR2F1-AS1|NR_109825	TFBS	TFBS	814	822	0.819591	-	.	TF=NKX2-8;class=Homeo domain factors;sequence=TCAATTGCA
NR2F1-AS1|NR_109825	TFBS	TFBS	833	841	0.898532	-	.	TF=NKX2-8;class=Homeo domain factors;sequence=ACACTTTGC
NR2F1-AS1|NR_109825	TFBS	TFBS	889	897	0.874168	-	.	TF=NKX2-8;class=Homeo domain factors;sequence=ACACTAGAT
NR2F1-AS1|NR_109825	TFBS	TFBS	921	929	0.802626	-	.	TF=NKX2-8;class=Homeo domain factors;sequence=GTTCCTAGA
NR2F1-AS1|NR_109825	TFBS	TFBS	985	993	0.878164	-	.	TF=NKX2-8;class=Homeo domain factors;sequence=GTCCTTCCC
NR2F1-AS1|NR_109825	TFBS	TFBS	992	1000	0.859576	-	.	TF=NKX2-8;class=Homeo domain factors;sequence=GCTCTCAGT
NR2F1-AS1|NR_109825	TFBS	TFBS	2	9	0.882234	+	.	TF=NKX6-1;class=Homeo domain factors;sequence=CTCCTTGA
NR2F1-AS1|NR_109825	TFBS	TFBS	41	48	0.898073	+	.	TF=NKX6-1;class=Homeo domain factors;sequence=ATCATCAA
NR2F1-AS1|NR_109825	TFBS	TFBS	205	212	0.872191	+	.	TF=NKX6-1;class=Homeo domain factors;sequence=GTATTTAG
NR2F1-AS1|NR_109825	TFBS	TFBS	338	345	0.813678	+	.	TF=NKX6-1;class=Homeo domain factors;sequence=CTCCTCAG
NR2F1-AS1|NR_109825	TFBS	TFBS	420	427	0.846987	+	.	TF=NKX6-1;class=Homeo domain factors;sequence=GTTTTTAC
NR2F1-AS1|NR_109825	TFBS	TFBS	460	467	0.85467	+	.	TF=NKX6-1;class=Homeo domain factors;sequence=ATCCTAAA
NR2F1-AS1|NR_109825	TFBS	TFBS	637	644	0.866908	+	.	TF=NKX6-1;class=Homeo domain factors;sequence=CCAATCAC
NR2F1-AS1|NR_109825	TFBS	TFBS	654	661	0.869921	+	.	TF=NKX6-1;class=Homeo domain factors;sequence=CTTATTGC
NR2F1-AS1|NR_109825	TFBS	TFBS	691	698	0.851943	+	.	TF=NKX6-1;class=Homeo domain factors;sequence=GCTATTGT
NR2F1-AS1|NR_109825	TFBS	TFBS	764	771	0.80129	+	.	TF=NKX6-1;class=Homeo domain factors;sequence=GCTCTTGC
NR2F1-AS1|NR_109825	TFBS	TFBS	815	822	0.921887	+	.	TF=NKX6-1;class=Homeo domain factors;sequence=GCAATTGA
NR2F1-AS1|NR_109825	TFBS	TFBS	862	869	0.819205	+	.	TF=NKX6-1;class=Homeo domain factors;sequence=GTCCTTCC
NR2F1-AS1|NR_109825	TFBS	TFBS	886	893	0.811009	+	.	TF=NKX6-1;class=Homeo domain factors;sequence=CTCATCTA
NR2F1-AS1|NR_109825	TFBS	TFBS	6	13	0.815346	-	.	TF=NKX6-1;class=Homeo domain factors;sequence=CTAGTCAA
NR2F1-AS1|NR_109825	TFBS	TFBS	45	52	0.872279	-	.	TF=NKX6-1;class=Homeo domain factors;sequence=CCACTTGA
NR2F1-AS1|NR_109825	TFBS	TFBS	126	133	0.807403	-	.	TF=NKX6-1;class=Homeo domain factors;sequence=ACACTCAC
NR2F1-AS1|NR_109825	TFBS	TFBS	410	417	0.848959	-	.	TF=NKX6-1;class=Homeo domain factors;sequence=TTATTTGA
NR2F1-AS1|NR_109825	TFBS	TFBS	411	418	0.814065	-	.	TF=NKX6-1;class=Homeo domain factors;sequence=CTTATTTG
NR2F1-AS1|NR_109825	TFBS	TFBS	414	421	0.888104	-	.	TF=NKX6-1;class=Homeo domain factors;sequence=ACACTTAT
NR2F1-AS1|NR_109825	TFBS	TFBS	465	472	0.84737	-	.	TF=NKX6-1;class=Homeo domain factors;sequence=TTCATTTT
NR2F1-AS1|NR_109825	TFBS	TFBS	654	661	0.858435	-	.	TF=NKX6-1;class=Homeo domain factors;sequence=GCAATAAG
NR2F1-AS1|NR_109825	TFBS	TFBS	691	698	0.804128	-	.	TF=NKX6-1;class=Homeo domain factors;sequence=ACAATAGC
NR2F1-AS1|NR_109825	TFBS	TFBS	721	728	0.823956	-	.	TF=NKX6-1;class=Homeo domain factors;sequence=CTTGTTAT
NR2F1-AS1|NR_109825	TFBS	TFBS	724	731	0.841174	-	.	TF=NKX6-1;class=Homeo domain factors;sequence=ATCCTTGT
NR2F1-AS1|NR_109825	TFBS	TFBS	731	738	0.817896	-	.	TF=NKX6-1;class=Homeo domain factors;sequence=CTCTTTCA
NR2F1-AS1|NR_109825	TFBS	TFBS	740	747	0.880101	-	.	TF=NKX6-1;class=Homeo domain factors;sequence=TTCCTTAG
NR2F1-AS1|NR_109825	TFBS	TFBS	797	804	0.883336	-	.	TF=NKX6-1;class=Homeo domain factors;sequence=GTCCTTGA
NR2F1-AS1|NR_109825	TFBS	TFBS	805	812	0.894573	-	.	TF=NKX6-1;class=Homeo domain factors;sequence=TTCTTTAA
NR2F1-AS1|NR_109825	TFBS	TFBS	806	813	0.800314	-	.	TF=NKX6-1;class=Homeo domain factors;sequence=TTTCTTTA
NR2F1-AS1|NR_109825	TFBS	TFBS	815	822	0.876445	-	.	TF=NKX6-1;class=Homeo domain factors;sequence=TCAATTGC
NR2F1-AS1|NR_109825	TFBS	TFBS	986	993	0.819205	-	.	TF=NKX6-1;class=Homeo domain factors;sequence=GTCCTTCC
NR2F1-AS1|NR_109825	TFBS	TFBS	38	45	0.808616	+	.	TF=NKX6-2;class=Homeo domain factors;sequence=GACATCAT
NR2F1-AS1|NR_109825	TFBS	TFBS	41	48	0.901892	+	.	TF=NKX6-2;class=Homeo domain factors;sequence=ATCATCAA
NR2F1-AS1|NR_109825	TFBS	TFBS	205	212	0.821739	+	.	TF=NKX6-2;class=Homeo domain factors;sequence=GTATTTAG
NR2F1-AS1|NR_109825	TFBS	TFBS	410	417	0.861076	+	.	TF=NKX6-2;class=Homeo domain factors;sequence=TCAAATAA
NR2F1-AS1|NR_109825	TFBS	TFBS	411	418	0.802558	+	.	TF=NKX6-2;class=Homeo domain factors;sequence=CAAATAAG
NR2F1-AS1|NR_109825	TFBS	TFBS	477	484	0.811039	+	.	TF=NKX6-2;class=Homeo domain factors;sequence=AAAATCAT
NR2F1-AS1|NR_109825	TFBS	TFBS	637	644	0.884822	+	.	TF=NKX6-2;class=Homeo domain factors;sequence=CCAATCAC
NR2F1-AS1|NR_109825	TFBS	TFBS	654	661	0.813695	+	.	TF=NKX6-2;class=Homeo domain factors;sequence=CTTATTGC
NR2F1-AS1|NR_109825	TFBS	TFBS	691	698	0.800955	+	.	TF=NKX6-2;class=Homeo domain factors;sequence=GCTATTGT
NR2F1-AS1|NR_109825	TFBS	TFBS	718	725	0.813264	+	.	TF=NKX6-2;class=Homeo domain factors;sequence=CACATAAC
NR2F1-AS1|NR_109825	TFBS	TFBS	793	800	0.840841	+	.	TF=NKX6-2;class=Homeo domain factors;sequence=GGAATCAA
NR2F1-AS1|NR_109825	TFBS	TFBS	815	822	0.879999	+	.	TF=NKX6-2;class=Homeo domain factors;sequence=GCAATTGA
NR2F1-AS1|NR_109825	TFBS	TFBS	886	893	0.809311	+	.	TF=NKX6-2;class=Homeo domain factors;sequence=CTCATCTA
NR2F1-AS1|NR_109825	TFBS	TFBS	205	212	0.85261	-	.	TF=NKX6-2;class=Homeo domain factors;sequence=CTAAATAC
NR2F1-AS1|NR_109825	TFBS	TFBS	244	251	0.828148	-	.	TF=NKX6-2;class=Homeo domain factors;sequence=CCCAATAC
NR2F1-AS1|NR_109825	TFBS	TFBS	414	421	0.808611	-	.	TF=NKX6-2;class=Homeo domain factors;sequence=ACACTTAT
NR2F1-AS1|NR_109825	TFBS	TFBS	465	472	0.833203	-	.	TF=NKX6-2;class=Homeo domain factors;sequence=TTCATTTT
NR2F1-AS1|NR_109825	TFBS	TFBS	588	595	0.817024	-	.	TF=NKX6-2;class=Homeo domain factors;sequence=AGCATCAA
NR2F1-AS1|NR_109825	TFBS	TFBS	654	661	0.859386	-	.	TF=NKX6-2;class=Homeo domain factors;sequence=GCAATAAG
NR2F1-AS1|NR_109825	TFBS	TFBS	805	812	0.857114	-	.	TF=NKX6-2;class=Homeo domain factors;sequence=TTCTTTAA
NR2F1-AS1|NR_109825	TFBS	TFBS	815	822	0.835859	-	.	TF=NKX6-2;class=Homeo domain factors;sequence=TCAATTGC
NR2F1-AS1|NR_109825	TFBS	TFBS	480	489	0.877454	+	.	TF=OLIG2;class=Basic helix-loop-helix factors (bHLH);sequence=ATCATATTGC
NR2F1-AS1|NR_109825	TFBS	TFBS	652	661	0.807623	+	.	TF=OLIG2;class=Basic helix-loop-helix factors (bHLH);sequence=ATCTTATTGC
NR2F1-AS1|NR_109825	TFBS	TFBS	849	858	0.88292	+	.	TF=OLIG2;class=Basic helix-loop-helix factors (bHLH);sequence=TCCATGTGGT
NR2F1-AS1|NR_109825	TFBS	TFBS	241	250	0.838575	-	.	TF=OLIG2;class=Basic helix-loop-helix factors (bHLH);sequence=CCAATACGCC
NR2F1-AS1|NR_109825	TFBS	TFBS	443	452	0.81434	-	.	TF=OLIG2;class=Basic helix-loop-helix factors (bHLH);sequence=AACCTAAGTT
NR2F1-AS1|NR_109825	TFBS	TFBS	480	489	0.83464	-	.	TF=OLIG2;class=Basic helix-loop-helix factors (bHLH);sequence=GCAATATGAT
NR2F1-AS1|NR_109825	TFBS	TFBS	517	526	0.839005	-	.	TF=OLIG2;class=Basic helix-loop-helix factors (bHLH);sequence=CACATCTGGA
NR2F1-AS1|NR_109825	TFBS	TFBS	849	858	0.814288	-	.	TF=OLIG2;class=Basic helix-loop-helix factors (bHLH);sequence=ACCACATGGA
NR2F1-AS1|NR_109825	TFBS	TFBS	411	418	0.870114	+	.	TF=PAX4;class=Paired box factors;sequence=CAAATAAG
NR2F1-AS1|NR_109825	TFBS	TFBS	637	644	0.802673	+	.	TF=PAX4;class=Paired box factors;sequence=CCAATCAC
NR2F1-AS1|NR_109825	TFBS	TFBS	243	250	0.815004	-	.	TF=PAX4;class=Paired box factors;sequence=CCAATACG
NR2F1-AS1|NR_109825	TFBS	TFBS	16	25	0.802011	+	.	TF=RUNX3;class=Runt domain factors;sequence=AGACCCCGTA
NR2F1-AS1|NR_109825	TFBS	TFBS	85	94	0.842546	+	.	TF=RUNX3;class=Runt domain factors;sequence=CAACCTCAGG
NR2F1-AS1|NR_109825	TFBS	TFBS	154	163	0.873853	+	.	TF=RUNX3;class=Runt domain factors;sequence=AAACCGCTCC
NR2F1-AS1|NR_109825	TFBS	TFBS	227	236	0.822408	+	.	TF=RUNX3;class=Runt domain factors;sequence=GAACCCCAGT
NR2F1-AS1|NR_109825	TFBS	TFBS	311	320	0.838608	+	.	TF=RUNX3;class=Runt domain factors;sequence=CCACCCCAGA
NR2F1-AS1|NR_109825	TFBS	TFBS	528	537	0.899892	-	.	TF=RUNX3;class=Runt domain factors;sequence=ACACCACAGC
NR2F1-AS1|NR_109825	TFBS	TFBS	594	603	0.807218	-	.	TF=RUNX3;class=Runt domain factors;sequence=AAACCTGAAG
NR2F1-AS1|NR_109825	TFBS	TFBS	851	860	0.868379	-	.	TF=RUNX3;class=Runt domain factors;sequence=GAACCACATG
NR2F1-AS1|NR_109825	TFBS	TFBS	773	789	0.851091	-	.	TF=SP4;class=C2H2 zinc finger factors;sequence=GTTTCCCCGCCCTCCTA
NR2F1-AS1|NR_109825	TFBS	TFBS	19	29	0.831569	+	.	TF=SPDEF;class=Tryptophan cluster factors;sequence=CCCCGTATCTA
NR2F1-AS1|NR_109825	TFBS	TFBS	724	734	0.836646	+	.	TF=SPDEF;class=Tryptophan cluster factors;sequence=ACAAGGATGAA
NR2F1-AS1|NR_109825	TFBS	TFBS	319	329	0.840907	-	.	TF=SPDEF;class=Tryptophan cluster factors;sequence=AAGCGGAGGTC
NR2F1-AS1|NR_109825	TFBS	TFBS	490	500	0.822822	-	.	TF=SPDEF;class=Tryptophan cluster factors;sequence=AAACGGAAAAG
NR2F1-AS1|NR_109825	TFBS	TFBS	592	602	0.809223	-	.	TF=SPDEF;class=Tryptophan cluster factors;sequence=AACCTGAAGCA
NR2F1-AS1|NR_109825	TFBS	TFBS	501	514	0.826289	+	.	TF=SPI1;class=Tryptophan cluster factors;sequence=GCAAAGGGGAACCC
NR2F1-AS1|NR_109825	TFBS	TFBS	621	634	0.803493	+	.	TF=SPI1;class=Tryptophan cluster factors;sequence=AAAAAGAGAAACGA
NR2F1-AS1|NR_109825	TFBS	TFBS	319	332	0.812123	-	.	TF=SPI1;class=Tryptophan cluster factors;sequence=GGTAAGCGGAGGTC
NR2F1-AS1|NR_109825	TFBS	TFBS	347	360	0.812913	-	.	TF=SPI1;class=Tryptophan cluster factors;sequence=AAGAAAGGGAAGGT
NR2F1-AS1|NR_109825	TFBS	TFBS	900	913	0.872291	-	.	TF=SPI1;class=Tryptophan cluster factors;sequence=AGAAAGCAGAAGAA
NR2F1-AS1|NR_109825	TFBS	TFBS	621	634	0.805658	+	.	TF=SPIC;class=Tryptophan cluster factors;sequence=AAAAAGAGAAACGA
NR2F1-AS1|NR_109825	TFBS	TFBS	319	332	0.871747	-	.	TF=SPIC;class=Tryptophan cluster factors;sequence=GGTAAGCGGAGGTC
NR2F1-AS1|NR_109825	TFBS	TFBS	325	338	0.857924	-	.	TF=SPIC;class=Tryptophan cluster factors;sequence=GAAAACGGTAAGCG
NR2F1-AS1|NR_109825	TFBS	TFBS	326	339	0.81097	-	.	TF=SPIC;class=Tryptophan cluster factors;sequence=AGAAAACGGTAAGC
NR2F1-AS1|NR_109825	TFBS	TFBS	346	359	0.889992	-	.	TF=SPIC;class=Tryptophan cluster factors;sequence=AGAAAGGGAAGGTA
NR2F1-AS1|NR_109825	TFBS	TFBS	347	360	0.854239	-	.	TF=SPIC;class=Tryptophan cluster factors;sequence=AAGAAAGGGAAGGT
NR2F1-AS1|NR_109825	TFBS	TFBS	359	372	0.831211	-	.	TF=SPIC;class=Tryptophan cluster factors;sequence=GAAATCGGGCAAAA
NR2F1-AS1|NR_109825	TFBS	TFBS	367	380	0.854305	-	.	TF=SPIC;class=Tryptophan cluster factors;sequence=AGCAAAGGGAAATC
NR2F1-AS1|NR_109825	TFBS	TFBS	484	497	0.810541	-	.	TF=SPIC;class=Tryptophan cluster factors;sequence=CGGAAAAGGCAATA
NR2F1-AS1|NR_109825	TFBS	TFBS	490	503	0.802133	-	.	TF=SPIC;class=Tryptophan cluster factors;sequence=TGCAAACGGAAAAG
NR2F1-AS1|NR_109825	TFBS	TFBS	592	605	0.843845	-	.	TF=SPIC;class=Tryptophan cluster factors;sequence=TCAAACCTGAAGCA
NR2F1-AS1|NR_109825	TFBS	TFBS	900	913	0.847534	-	.	TF=SPIC;class=Tryptophan cluster factors;sequence=AGAAAGCAGAAGAA
NR2F1-AS1|NR_109825	TFBS	TFBS	114	129	0.800266	+	.	TF=T;class=T-Box factors;sequence=GCACGCGCCCGTGTGA
NR2F1-AS1|NR_109825	TFBS	TFBS	114	129	0.800859	-	.	TF=T;class=T-Box factors;sequence=TCACACGGGCGCGTGC
NR2F1-AS1|NR_109825	TFBS	TFBS	121	131	0.803164	+	.	TF=TBX2;class=T-Box factors;sequence=CCCGTGTGAGT
NR2F1-AS1|NR_109825	TFBS	TFBS	127	137	0.8044	+	.	TF=TBX2;class=T-Box factors;sequence=TGAGTGTGTGT
NR2F1-AS1|NR_109825	TFBS	TFBS	129	139	0.827224	+	.	TF=TBX2;class=T-Box factors;sequence=AGTGTGTGTAC
NR2F1-AS1|NR_109825	TFBS	TFBS	404	414	0.808009	+	.	TF=TBX2;class=T-Box factors;sequence=AGAGGGTCAAA
NR2F1-AS1|NR_109825	TFBS	TFBS	415	425	0.823361	+	.	TF=TBX2;class=T-Box factors;sequence=TAAGTGTTTTT
NR2F1-AS1|NR_109825	TFBS	TFBS	674	684	0.869857	+	.	TF=TBX2;class=T-Box factors;sequence=CAGGTGTTTAG
NR2F1-AS1|NR_109825	TFBS	TFBS	835	845	0.860765	+	.	TF=TBX2;class=T-Box factors;sequence=AAAGTGTGTCA
NR2F1-AS1|NR_109825	TFBS	TFBS	837	847	0.852805	+	.	TF=TBX2;class=T-Box factors;sequence=AGTGTGTCAGT
NR2F1-AS1|NR_109825	TFBS	TFBS	307	317	0.827213	-	.	TF=TBX2;class=T-Box factors;sequence=GGGGTGGGATA
NR2F1-AS1|NR_109825	TFBS	TFBS	450	460	0.876886	-	.	TF=TBX2;class=T-Box factors;sequence=TTTGTGTGAAC
NR2F1-AS1|NR_109825	TFBS	TFBS	674	684	0.819818	+	.	TF=TBX20;class=T-Box factors;sequence=CAGGTGTTTAG
NR2F1-AS1|NR_109825	TFBS	TFBS	835	845	0.804143	+	.	TF=TBX20;class=T-Box factors;sequence=AAAGTGTGTCA
NR2F1-AS1|NR_109825	TFBS	TFBS	307	317	0.840618	-	.	TF=TBX20;class=T-Box factors;sequence=GGGGTGGGATA
NR2F1-AS1|NR_109825	TFBS	TFBS	450	460	0.85926	-	.	TF=TBX20;class=T-Box factors;sequence=TTTGTGTGAAC
NR2F1-AS1|NR_109825	TFBS	TFBS	837	846	0.801048	+	.	TF=TBX21;class=T-Box factors;sequence=AGTGTGTCAG
NR2F1-AS1|NR_109825	TFBS	TFBS	308	317	0.829568	-	.	TF=TBX21;class=T-Box factors;sequence=GGGGTGGGAT
NR2F1-AS1|NR_109825	TFBS	TFBS	451	460	0.878243	-	.	TF=TBX21;class=T-Box factors;sequence=TTTGTGTGAA
NR2F1-AS1|NR_109825	TFBS	TFBS	305	314	0.804408	+	.	TF=TEAD1;class=TEA domain factors;sequence=ACTATCCCAC
NR2F1-AS1|NR_109825	TFBS	TFBS	315	324	0.822899	+	.	TF=TEAD1;class=TEA domain factors;sequence=CCCAGACCTC
NR2F1-AS1|NR_109825	TFBS	TFBS	325	334	0.873273	+	.	TF=TEAD1;class=TEA domain factors;sequence=CGCTTACCGT
NR2F1-AS1|NR_109825	TFBS	TFBS	346	355	0.90205	+	.	TF=TEAD1;class=TEA domain factors;sequence=TACCTTCCCT
NR2F1-AS1|NR_109825	TFBS	TFBS	347	356	0.808865	+	.	TF=TEAD1;class=TEA domain factors;sequence=ACCTTCCCTT
NR2F1-AS1|NR_109825	TFBS	TFBS	351	360	0.817814	+	.	TF=TEAD1;class=TEA domain factors;sequence=TCCCTTTCTT
NR2F1-AS1|NR_109825	TFBS	TFBS	352	361	0.860619	+	.	TF=TEAD1;class=TEA domain factors;sequence=CCCTTTCTTT
NR2F1-AS1|NR_109825	TFBS	TFBS	366	375	0.855264	+	.	TF=TEAD1;class=TEA domain factors;sequence=CGATTTCCCT
NR2F1-AS1|NR_109825	TFBS	TFBS	457	466	0.87526	+	.	TF=TEAD1;class=TEA domain factors;sequence=CAAATCCTAA
NR2F1-AS1|NR_109825	TFBS	TFBS	642	651	0.806942	+	.	TF=TEAD1;class=TEA domain factors;sequence=CACCGTCTAT
NR2F1-AS1|NR_109825	TFBS	TFBS	700	709	0.919175	+	.	TF=TEAD1;class=TEA domain factors;sequence=TGCCTTCCTC
NR2F1-AS1|NR_109825	TFBS	TFBS	718	727	0.899689	+	.	TF=TEAD1;class=TEA domain factors;sequence=CACATAACAA
NR2F1-AS1|NR_109825	TFBS	TFBS	750	759	0.813689	+	.	TF=TEAD1;class=TEA domain factors;sequence=TAGTTTCCCC
NR2F1-AS1|NR_109825	TFBS	TFBS	862	871	0.846244	+	.	TF=TEAD1;class=TEA domain factors;sequence=GTCCTTCCGC
NR2F1-AS1|NR_109825	TFBS	TFBS	906	915	0.862647	+	.	TF=TEAD1;class=TEA domain factors;sequence=TGCTTTCTGT
NR2F1-AS1|NR_109825	TFBS	TFBS	932	941	0.865531	+	.	TF=TEAD1;class=TEA domain factors;sequence=AGGATTCCCT
NR2F1-AS1|NR_109825	TFBS	TFBS	972	981	0.914856	+	.	TF=TEAD1;class=TEA domain factors;sequence=CGCATCCCTA
NR2F1-AS1|NR_109825	TFBS	TFBS	127	136	0.818306	-	.	TF=TEAD1;class=TEA domain factors;sequence=CACACACTCA
NR2F1-AS1|NR_109825	TFBS	TFBS	247	256	0.894671	-	.	TF=TEAD1;class=TEA domain factors;sequence=TAAATCCCAA
NR2F1-AS1|NR_109825	TFBS	TFBS	415	424	0.805424	-	.	TF=TEAD1;class=TEA domain factors;sequence=AAAACACTTA
NR2F1-AS1|NR_109825	TFBS	TFBS	463	472	0.819265	-	.	TF=TEAD1;class=TEA domain factors;sequence=TTCATTTTAG
NR2F1-AS1|NR_109825	TFBS	TFBS	674	683	0.825352	-	.	TF=TEAD1;class=TEA domain factors;sequence=TAAACACCTG
NR2F1-AS1|NR_109825	TFBS	TFBS	725	734	0.826876	-	.	TF=TEAD1;class=TEA domain factors;sequence=TTCATCCTTG
NR2F1-AS1|NR_109825	TFBS	TFBS	773	782	0.829858	-	.	TF=TEAD1;class=TEA domain factors;sequence=CGCCCTCCTA
NR2F1-AS1|NR_109825	TFBS	TFBS	782	791	0.806536	-	.	TF=TEAD1;class=TEA domain factors;sequence=AAGTTTCCCC
NR2F1-AS1|NR_109825	TFBS	TFBS	791	800	0.839607	-	.	TF=TEAD1;class=TEA domain factors;sequence=TTGATTCCGA
NR2F1-AS1|NR_109825	TFBS	TFBS	807	816	0.809731	-	.	TF=TEAD1;class=TEA domain factors;sequence=GCATTTCTTT
NR2F1-AS1|NR_109825	TFBS	TFBS	808	817	0.901497	-	.	TF=TEAD1;class=TEA domain factors;sequence=TGCATTTCTT
NR2F1-AS1|NR_109825	TFBS	TFBS	813	822	0.802424	-	.	TF=TEAD1;class=TEA domain factors;sequence=TCAATTGCAT
NR2F1-AS1|NR_109825	TFBS	TFBS	835	844	0.831789	-	.	TF=TEAD1;class=TEA domain factors;sequence=GACACACTTT
NR2F1-AS1|NR_109825	TFBS	TFBS	930	939	0.819515	-	.	TF=TEAD1;class=TEA domain factors;sequence=GGAATCCTGA
NR2F1-AS1|NR_109825	TFBS	TFBS	984	993	0.815756	-	.	TF=TEAD1;class=TEA domain factors;sequence=GTCCTTCCCG
NR2F1-AS1|NR_109825	TFBS	TFBS	988	997	0.834125	-	.	TF=TEAD1;class=TEA domain factors;sequence=CTCAGTCCTT
NR2F1-AS1|NR_109825	TFBS	TFBS	170	179	0.905585	+	.	TF=TFAP4;class=Basic helix-loop-helix factors (bHLH);sequence=CACAGCTGGA
NR2F1-AS1|NR_109825	TFBS	TFBS	264	273	0.849878	+	.	TF=TFAP4;class=Basic helix-loop-helix factors (bHLH);sequence=GGCAGCTGGG
NR2F1-AS1|NR_109825	TFBS	TFBS	517	526	0.822973	+	.	TF=TFAP4;class=Basic helix-loop-helix factors (bHLH);sequence=TCCAGATGTG
NR2F1-AS1|NR_109825	TFBS	TFBS	672	681	0.8767	+	.	TF=TFAP4;class=Basic helix-loop-helix factors (bHLH);sequence=AGCAGGTGTT
NR2F1-AS1|NR_109825	TFBS	TFBS	170	179	0.902279	-	.	TF=TFAP4;class=Basic helix-loop-helix factors (bHLH);sequence=TCCAGCTGTG
NR2F1-AS1|NR_109825	TFBS	TFBS	264	273	0.880299	-	.	TF=TFAP4;class=Basic helix-loop-helix factors (bHLH);sequence=CCCAGCTGCC
NR2F1-AS1|NR_109825	TFBS	TFBS	517	526	0.820028	-	.	TF=TFAP4;class=Basic helix-loop-helix factors (bHLH);sequence=CACATCTGGA
NR2F1-AS1|NR_109825	TFBS	TFBS	524	533	0.820742	-	.	TF=TFAP4;class=Basic helix-loop-helix factors (bHLH);sequence=CACAGCTCAC
NR2F1-AS1|NR_109825	TFBS	TFBS	672	681	0.89929	-	.	TF=TFAP4;class=Basic helix-loop-helix factors (bHLH);sequence=AACACCTGCT
NR2F1-AS1|NR_109825	TFBS	TFBS	24	33	0.867236	+	.	TF=TFCP2;class=Grainyhead domain factors;sequence=TATCTAGTTT
NR2F1-AS1|NR_109825	TFBS	TFBS	154	163	0.869661	+	.	TF=TFCP2;class=Grainyhead domain factors;sequence=AAACCGCTCC
NR2F1-AS1|NR_109825	TFBS	TFBS	888	897	0.806629	+	.	TF=TFCP2;class=Grainyhead domain factors;sequence=CATCTAGTGT
NR2F1-AS1|NR_109825	TFBS	TFBS	24	33	0.899102	-	.	TF=TFCP2;class=Grainyhead domain factors;sequence=AAACTAGATA
NR2F1-AS1|NR_109825	TFBS	TFBS	154	163	0.809703	-	.	TF=TFCP2;class=Grainyhead domain factors;sequence=GGAGCGGTTT
NR2F1-AS1|NR_109825	TFBS	TFBS	328	337	0.810525	-	.	TF=TFCP2;class=Grainyhead domain factors;sequence=AAAACGGTAA
NR2F1-AS1|NR_109825	TFBS	TFBS	541	550	0.840342	-	.	TF=TFCP2;class=Grainyhead domain factors;sequence=AAACCTGCTA
NR2F1-AS1|NR_109825	TFBS	TFBS	594	603	0.801772	-	.	TF=TFCP2;class=Grainyhead domain factors;sequence=AAACCTGAAG
NR2F1-AS1|NR_109825	TFBS	TFBS	851	860	0.80782	-	.	TF=TFCP2;class=Grainyhead domain factors;sequence=GAACCACATG
NR2F1-AS1|NR_109825	TFBS	TFBS	87	96	0.80447	+	.	TF=TFEB;class=Basic helix-loop-helix factors (bHLH);sequence=ACCTCAGGCC
NR2F1-AS1|NR_109825	TFBS	TFBS	113	122	0.875884	+	.	TF=TFEB;class=Basic helix-loop-helix factors (bHLH);sequence=GGCACGCGCC
NR2F1-AS1|NR_109825	TFBS	TFBS	119	128	0.805896	+	.	TF=TFEB;class=Basic helix-loop-helix factors (bHLH);sequence=CGCCCGTGTG
NR2F1-AS1|NR_109825	TFBS	TFBS	194	203	0.935842	+	.	TF=TFEB;class=Basic helix-loop-helix factors (bHLH);sequence=AGCACGTGGC
NR2F1-AS1|NR_109825	TFBS	TFBS	672	681	0.834602	+	.	TF=TFEB;class=Basic helix-loop-helix factors (bHLH);sequence=AGCAGGTGTT
NR2F1-AS1|NR_109825	TFBS	TFBS	716	725	0.830157	+	.	TF=TFEB;class=Basic helix-loop-helix factors (bHLH);sequence=CTCACATAAC
NR2F1-AS1|NR_109825	TFBS	TFBS	849	858	0.846235	+	.	TF=TFEB;class=Basic helix-loop-helix factors (bHLH);sequence=TCCATGTGGT
NR2F1-AS1|NR_109825	TFBS	TFBS	927	936	0.80294	+	.	TF=TFEB;class=Basic helix-loop-helix factors (bHLH);sequence=AACTCAGGAT
NR2F1-AS1|NR_109825	TFBS	TFBS	44	53	0.833063	-	.	TF=TFEB;class=Basic helix-loop-helix factors (bHLH);sequence=GCCACTTGAT
NR2F1-AS1|NR_109825	TFBS	TFBS	113	122	0.85734	-	.	TF=TFEB;class=Basic helix-loop-helix factors (bHLH);sequence=GGCGCGTGCC
NR2F1-AS1|NR_109825	TFBS	TFBS	119	128	0.812382	-	.	TF=TFEB;class=Basic helix-loop-helix factors (bHLH);sequence=CACACGGGCG
NR2F1-AS1|NR_109825	TFBS	TFBS	141	150	0.803322	-	.	TF=TFEB;class=Basic helix-loop-helix factors (bHLH);sequence=CGCACGCGCA
NR2F1-AS1|NR_109825	TFBS	TFBS	194	203	0.946292	-	.	TF=TFEB;class=Basic helix-loop-helix factors (bHLH);sequence=GCCACGTGCT
NR2F1-AS1|NR_109825	TFBS	TFBS	672	681	0.876059	-	.	TF=TFEB;class=Basic helix-loop-helix factors (bHLH);sequence=AACACCTGCT
NR2F1-AS1|NR_109825	TFBS	TFBS	849	858	0.869279	-	.	TF=TFEB;class=Basic helix-loop-helix factors (bHLH);sequence=ACCACATGGA
NR2F1-AS1|NR_109825	TFBS	TFBS	292	303	0.803361	+	.	TF=ZBTB7B;class=C2H2 zinc finger factors;sequence=GGAACCCCTGCG
NR2F1-AS1|NR_109825	TFBS	TFBS	307	318	0.825838	+	.	TF=ZBTB7B;class=C2H2 zinc finger factors;sequence=TATCCCACCCCA
NR2F1-AS1|NR_109825	TFBS	TFBS	507	518	0.80787	+	.	TF=ZBTB7B;class=C2H2 zinc finger factors;sequence=GGGAACCCCCTC
NR2F1-AS1|NR_109825	TFBS	TFBS	508	519	0.862357	+	.	TF=ZBTB7B;class=C2H2 zinc finger factors;sequence=GGAACCCCCTCC
NR2F1-AS1|NR_109825	TFBS	TFBS	962	973	0.813562	+	.	TF=ZBTB7B;class=C2H2 zinc finger factors;sequence=CCGACCCCTCCG
NR2F1-AS1|NR_109825	TFBS	TFBS	62	73	0.820783	-	.	TF=ZBTB7B;class=C2H2 zinc finger factors;sequence=GAACCCCCCTGT
NR2F1-AS1|NR_109825	TFBS	TFBS	63	74	0.868607	-	.	TF=ZBTB7B;class=C2H2 zinc finger factors;sequence=GGAACCCCCCTG
NR2F1-AS1|NR_109825	TFBS	TFBS	772	783	0.807	-	.	TF=ZBTB7B;class=C2H2 zinc finger factors;sequence=CCGCCCTCCTAT
NR2F1-AS1|NR_109825	TFBS	TFBS	15	26	0.811511	+	.	TF=ZBTB7C;class=C2H2 zinc finger factors;sequence=GAGACCCCGTAT
NR2F1-AS1|NR_109825	TFBS	TFBS	226	237	0.810741	+	.	TF=ZBTB7C;class=C2H2 zinc finger factors;sequence=AGAACCCCAGTG
NR2F1-AS1|NR_109825	TFBS	TFBS	292	303	0.82415	+	.	TF=ZBTB7C;class=C2H2 zinc finger factors;sequence=GGAACCCCTGCG
NR2F1-AS1|NR_109825	TFBS	TFBS	307	318	0.808185	+	.	TF=ZBTB7C;class=C2H2 zinc finger factors;sequence=TATCCCACCCCA
NR2F1-AS1|NR_109825	TFBS	TFBS	310	321	0.835164	+	.	TF=ZBTB7C;class=C2H2 zinc finger factors;sequence=CCCACCCCAGAC
NR2F1-AS1|NR_109825	TFBS	TFBS	507	518	0.808419	+	.	TF=ZBTB7C;class=C2H2 zinc finger factors;sequence=GGGAACCCCCTC
NR2F1-AS1|NR_109825	TFBS	TFBS	508	519	0.852293	+	.	TF=ZBTB7C;class=C2H2 zinc finger factors;sequence=GGAACCCCCTCC
NR2F1-AS1|NR_109825	TFBS	TFBS	962	973	0.822194	+	.	TF=ZBTB7C;class=C2H2 zinc finger factors;sequence=CCGACCCCTCCG
NR2F1-AS1|NR_109825	TFBS	TFBS	63	74	0.847506	-	.	TF=ZBTB7C;class=C2H2 zinc finger factors;sequence=GGAACCCCCCTG
NR2F1-AS1|NR_109825	TFBS	TFBS	527	538	0.82512	-	.	TF=ZBTB7C;class=C2H2 zinc finger factors;sequence=GACACCACAGCT
NR2F1-AS1|NR_109825	TFBS	TFBS	850	861	0.803678	-	.	TF=ZBTB7C;class=C2H2 zinc finger factors;sequence=GGAACCACATGG
NR2F1-AS1|NR_109825	TFBS	TFBS	293	306	0.800172	+	.	TF=ZIC1;class=C2H2 zinc finger factors;sequence=GAACCCCTGCGCAC
NR2F1-AS1|NR_109825	TFBS	TFBS	510	523	0.813447	+	.	TF=ZIC1;class=C2H2 zinc finger factors;sequence=AACCCCCTCCAGAT
NR2F1-AS1|NR_109825	TFBS	TFBS	934	947	0.822852	+	.	TF=ZIC1;class=C2H2 zinc finger factors;sequence=GATTCCCTGCCGCT
NR2F1-AS1|NR_109825	TFBS	TFBS	61	74	0.820494	-	.	TF=ZIC1;class=C2H2 zinc finger factors;sequence=GGAACCCCCCTGTT
NR2F1-AS1|NR_109825	TFBS	TFBS	510	524	0.805843	+	.	TF=ZIC3;class=C2H2 zinc finger factors;sequence=AACCCCCTCCAGATG
NR2F1-AS1|NR_109825	TFBS	TFBS	934	948	0.828577	+	.	TF=ZIC3;class=C2H2 zinc finger factors;sequence=GATTCCCTGCCGCTT
NR2F1-AS1|NR_109825	TFBS	TFBS	60	74	0.80617	-	.	TF=ZIC3;class=C2H2 zinc finger factors;sequence=GGAACCCCCCTGTTC
NR2F1-AS1|NR_109825	TFBS	TFBS	515	527	0.947281	+	.	TF=ZBTB18;class=C2H2 zinc finger factors;sequence=CCTCCAGATGTGA
NR2F1-AS1|NR_109825	TFBS	TFBS	670	682	0.859855	+	.	TF=ZBTB18;class=C2H2 zinc finger factors;sequence=ATAGCAGGTGTTT
NR2F1-AS1|NR_109825	TFBS	TFBS	85	97	0.82229	-	.	TF=ZBTB18;class=C2H2 zinc finger factors;sequence=GGGCCTGAGGTTG
NR2F1-AS1|NR_109825	TFBS	TFBS	169	181	0.913419	-	.	TF=ZBTB18;class=C2H2 zinc finger factors;sequence=GCTCCAGCTGTGC
NR2F1-AS1|NR_109825	TFBS	TFBS	180	192	0.823669	-	.	TF=ZBTB18;class=C2H2 zinc finger factors;sequence=GGGGCTGCTGTGC
NR2F1-AS1|NR_109825	TFBS	TFBS	193	205	0.808129	-	.	TF=ZBTB18;class=C2H2 zinc finger factors;sequence=CAGCCACGTGCTC
NR2F1-AS1|NR_109825	TFBS	TFBS	263	275	0.807706	-	.	TF=ZBTB18;class=C2H2 zinc finger factors;sequence=GACCCAGCTGCCG
NR2F1-AS1|NR_109825	TFBS	TFBS	204	213	0.822572	+	.	TF=LBX2;class=Homeo domain factors;sequence=TGTATTTAGA
NR2F1-AS1|NR_109825	TFBS	TFBS	323	332	0.808938	+	.	TF=LBX2;class=Homeo domain factors;sequence=TCCGCTTACC
NR2F1-AS1|NR_109825	TFBS	TFBS	636	645	0.878042	+	.	TF=LBX2;class=Homeo domain factors;sequence=TCCAATCACC
NR2F1-AS1|NR_109825	TFBS	TFBS	814	823	0.830468	+	.	TF=LBX2;class=Homeo domain factors;sequence=TGCAATTGAG
NR2F1-AS1|NR_109825	TFBS	TFBS	942	951	0.850376	+	.	TF=LBX2;class=Homeo domain factors;sequence=GCCGCTTAGC
NR2F1-AS1|NR_109825	TFBS	TFBS	75	84	0.803425	-	.	TF=LBX2;class=Homeo domain factors;sequence=TCCAAGCAGC
NR2F1-AS1|NR_109825	TFBS	TFBS	413	422	0.827944	-	.	TF=LBX2;class=Homeo domain factors;sequence=AACACTTATT
NR2F1-AS1|NR_109825	TFBS	TFBS	653	662	0.845668	-	.	TF=LBX2;class=Homeo domain factors;sequence=TGCAATAAGA
NR2F1-AS1|NR_109825	TFBS	TFBS	739	748	0.812828	-	.	TF=LBX2;class=Homeo domain factors;sequence=GTTCCTTAGA
NR2F1-AS1|NR_109825	TFBS	TFBS	814	823	0.821982	-	.	TF=LBX2;class=Homeo domain factors;sequence=CTCAATTGCA
NR2F1-AS1|NR_109825	TFBS	TFBS	40	49	0.832594	+	.	TF=LHX2;class=Homeo domain factors;sequence=CATCATCAAG
NR2F1-AS1|NR_109825	TFBS	TFBS	636	645	0.874509	+	.	TF=LHX2;class=Homeo domain factors;sequence=TCCAATCACC
NR2F1-AS1|NR_109825	TFBS	TFBS	653	662	0.837021	+	.	TF=LHX2;class=Homeo domain factors;sequence=TCTTATTGCA
NR2F1-AS1|NR_109825	TFBS	TFBS	690	699	0.811987	+	.	TF=LHX2;class=Homeo domain factors;sequence=AGCTATTGTC
NR2F1-AS1|NR_109825	TFBS	TFBS	814	823	0.88641	+	.	TF=LHX2;class=Homeo domain factors;sequence=TGCAATTGAG
NR2F1-AS1|NR_109825	TFBS	TFBS	410	419	0.81878	-	.	TF=LHX2;class=Homeo domain factors;sequence=ACTTATTTGA
NR2F1-AS1|NR_109825	TFBS	TFBS	636	645	0.817488	-	.	TF=LHX2;class=Homeo domain factors;sequence=GGTGATTGGA
NR2F1-AS1|NR_109825	TFBS	TFBS	653	662	0.811063	-	.	TF=LHX2;class=Homeo domain factors;sequence=TGCAATAAGA
NR2F1-AS1|NR_109825	TFBS	TFBS	814	823	0.873993	-	.	TF=LHX2;class=Homeo domain factors;sequence=CTCAATTGCA
NR2F1-AS1|NR_109825	TFBS	TFBS	41	48	0.87113	+	.	TF=LHX9;class=Homeo domain factors;sequence=ATCATCAA
NR2F1-AS1|NR_109825	TFBS	TFBS	365	372	0.821189	+	.	TF=LHX9;class=Homeo domain factors;sequence=CCGATTTC
NR2F1-AS1|NR_109825	TFBS	TFBS	411	418	0.869184	+	.	TF=LHX9;class=Homeo domain factors;sequence=CAAATAAG
NR2F1-AS1|NR_109825	TFBS	TFBS	465	472	0.890261	+	.	TF=LHX9;class=Homeo domain factors;sequence=AAAATGAA
NR2F1-AS1|NR_109825	TFBS	TFBS	477	484	0.839864	+	.	TF=LHX9;class=Homeo domain factors;sequence=AAAATCAT
NR2F1-AS1|NR_109825	TFBS	TFBS	637	644	0.910775	+	.	TF=LHX9;class=Homeo domain factors;sequence=CCAATCAC
NR2F1-AS1|NR_109825	TFBS	TFBS	654	661	0.842245	+	.	TF=LHX9;class=Homeo domain factors;sequence=CTTATTGC
NR2F1-AS1|NR_109825	TFBS	TFBS	691	698	0.823401	+	.	TF=LHX9;class=Homeo domain factors;sequence=GCTATTGT
NR2F1-AS1|NR_109825	TFBS	TFBS	718	725	0.802441	+	.	TF=LHX9;class=Homeo domain factors;sequence=CACATAAC
NR2F1-AS1|NR_109825	TFBS	TFBS	815	822	0.914357	+	.	TF=LHX9;class=Homeo domain factors;sequence=GCAATTGA
NR2F1-AS1|NR_109825	TFBS	TFBS	849	856	0.818818	+	.	TF=LHX9;class=Homeo domain factors;sequence=TCCATGTG
NR2F1-AS1|NR_109825	TFBS	TFBS	886	893	0.809144	+	.	TF=LHX9;class=Homeo domain factors;sequence=CTCATCTA
NR2F1-AS1|NR_109825	TFBS	TFBS	41	48	0.840082	-	.	TF=LHX9;class=Homeo domain factors;sequence=TTGATGAT
NR2F1-AS1|NR_109825	TFBS	TFBS	243	250	0.812244	-	.	TF=LHX9;class=Homeo domain factors;sequence=CCAATACG
NR2F1-AS1|NR_109825	TFBS	TFBS	411	418	0.85346	-	.	TF=LHX9;class=Homeo domain factors;sequence=CTTATTTG
NR2F1-AS1|NR_109825	TFBS	TFBS	465	472	0.832408	-	.	TF=LHX9;class=Homeo domain factors;sequence=TTCATTTT
NR2F1-AS1|NR_109825	TFBS	TFBS	482	489	0.820126	-	.	TF=LHX9;class=Homeo domain factors;sequence=GCAATATG
NR2F1-AS1|NR_109825	TFBS	TFBS	637	644	0.837116	-	.	TF=LHX9;class=Homeo domain factors;sequence=GTGATTGG
NR2F1-AS1|NR_109825	TFBS	TFBS	654	661	0.900637	-	.	TF=LHX9;class=Homeo domain factors;sequence=GCAATAAG
NR2F1-AS1|NR_109825	TFBS	TFBS	659	666	0.83888	-	.	TF=LHX9;class=Homeo domain factors;sequence=TCAATGCA
NR2F1-AS1|NR_109825	TFBS	TFBS	691	698	0.807453	-	.	TF=LHX9;class=Homeo domain factors;sequence=ACAATAGC
NR2F1-AS1|NR_109825	TFBS	TFBS	815	822	0.893894	-	.	TF=LHX9;class=Homeo domain factors;sequence=TCAATTGC
NR2F1-AS1|NR_109825	TFBS	TFBS	886	893	0.820668	-	.	TF=LHX9;class=Homeo domain factors;sequence=TAGATGAG
NR2F1-AS1|NR_109825	TFBS	TFBS	410	417	0.810896	+	.	TF=LMX1A;class=Homeo domain factors;sequence=TCAAATAA
NR2F1-AS1|NR_109825	TFBS	TFBS	815	822	0.841528	+	.	TF=LMX1A;class=Homeo domain factors;sequence=GCAATTGA
NR2F1-AS1|NR_109825	TFBS	TFBS	654	661	0.811165	-	.	TF=LMX1A;class=Homeo domain factors;sequence=GCAATAAG
NR2F1-AS1|NR_109825	TFBS	TFBS	815	822	0.819919	-	.	TF=LMX1A;class=Homeo domain factors;sequence=TCAATTGC
NR2F1-AS1|NR_109825	TFBS	TFBS	205	212	0.827928	+	.	TF=LMX1B;class=Homeo domain factors;sequence=GTATTTAG
NR2F1-AS1|NR_109825	TFBS	TFBS	410	417	0.872693	+	.	TF=LMX1B;class=Homeo domain factors;sequence=TCAAATAA
NR2F1-AS1|NR_109825	TFBS	TFBS	411	418	0.842788	+	.	TF=LMX1B;class=Homeo domain factors;sequence=CAAATAAG
NR2F1-AS1|NR_109825	TFBS	TFBS	465	472	0.829852	+	.	TF=LMX1B;class=Homeo domain factors;sequence=AAAATGAA
NR2F1-AS1|NR_109825	TFBS	TFBS	637	644	0.826011	+	.	TF=LMX1B;class=Homeo domain factors;sequence=CCAATCAC
NR2F1-AS1|NR_109825	TFBS	TFBS	805	812	0.80753	+	.	TF=LMX1B;class=Homeo domain factors;sequence=TTAAAGAA
NR2F1-AS1|NR_109825	TFBS	TFBS	205	212	0.840892	-	.	TF=LMX1B;class=Homeo domain factors;sequence=CTAAATAC
NR2F1-AS1|NR_109825	TFBS	TFBS	654	661	0.881858	-	.	TF=LMX1B;class=Homeo domain factors;sequence=GCAATAAG
NR2F1-AS1|NR_109825	TFBS	TFBS	40	49	0.831607	+	.	TF=MEOX2;class=Homeo domain factors;sequence=CATCATCAAG
NR2F1-AS1|NR_109825	TFBS	TFBS	204	213	0.813562	+	.	TF=MEOX2;class=Homeo domain factors;sequence=TGTATTTAGA
NR2F1-AS1|NR_109825	TFBS	TFBS	636	645	0.828855	+	.	TF=MEOX2;class=Homeo domain factors;sequence=TCCAATCACC
NR2F1-AS1|NR_109825	TFBS	TFBS	814	823	0.861567	+	.	TF=MEOX2;class=Homeo domain factors;sequence=TGCAATTGAG
NR2F1-AS1|NR_109825	TFBS	TFBS	636	645	0.824857	-	.	TF=MEOX2;class=Homeo domain factors;sequence=GGTGATTGGA
NR2F1-AS1|NR_109825	TFBS	TFBS	40	49	0.819061	+	.	TF=MNX1;class=Homeo domain factors;sequence=CATCATCAAG
NR2F1-AS1|NR_109825	TFBS	TFBS	409	418	0.866349	+	.	TF=MNX1;class=Homeo domain factors;sequence=GTCAAATAAG
NR2F1-AS1|NR_109825	TFBS	TFBS	436	445	0.817671	+	.	TF=MNX1;class=Homeo domain factors;sequence=GGTACCGAAC
NR2F1-AS1|NR_109825	TFBS	TFBS	459	468	0.863896	+	.	TF=MNX1;class=Homeo domain factors;sequence=AATCCTAAAA
NR2F1-AS1|NR_109825	TFBS	TFBS	464	473	0.811924	+	.	TF=MNX1;class=Homeo domain factors;sequence=TAAAATGAAA
NR2F1-AS1|NR_109825	TFBS	TFBS	535	544	0.80199	+	.	TF=MNX1;class=Homeo domain factors;sequence=TGTCCCTAGC
NR2F1-AS1|NR_109825	TFBS	TFBS	618	627	0.840221	+	.	TF=MNX1;class=Homeo domain factors;sequence=AGCAAAAAGA
NR2F1-AS1|NR_109825	TFBS	TFBS	636	645	0.85093	+	.	TF=MNX1;class=Homeo domain factors;sequence=TCCAATCACC
NR2F1-AS1|NR_109825	TFBS	TFBS	720	729	0.815014	+	.	TF=MNX1;class=Homeo domain factors;sequence=CATAACAAGG
NR2F1-AS1|NR_109825	TFBS	TFBS	800	809	0.853015	+	.	TF=MNX1;class=Homeo domain factors;sequence=AGGACTTAAA
NR2F1-AS1|NR_109825	TFBS	TFBS	804	813	0.803949	+	.	TF=MNX1;class=Homeo domain factors;sequence=CTTAAAGAAA
NR2F1-AS1|NR_109825	TFBS	TFBS	204	213	0.859679	-	.	TF=MNX1;class=Homeo domain factors;sequence=TCTAAATACA
NR2F1-AS1|NR_109825	TFBS	TFBS	340	349	0.849561	-	.	TF=MNX1;class=Homeo domain factors;sequence=GGTACTGAGG
NR2F1-AS1|NR_109825	TFBS	TFBS	413	422	0.879383	-	.	TF=MNX1;class=Homeo domain factors;sequence=AACACTTATT
NR2F1-AS1|NR_109825	TFBS	TFBS	419	428	0.837335	-	.	TF=MNX1;class=Homeo domain factors;sequence=AGTAAAAACA
NR2F1-AS1|NR_109825	TFBS	TFBS	653	662	0.926551	-	.	TF=MNX1;class=Homeo domain factors;sequence=TGCAATAAGA
NR2F1-AS1|NR_109825	TFBS	TFBS	739	748	0.872807	-	.	TF=MNX1;class=Homeo domain factors;sequence=GTTCCTTAGA
NR2F1-AS1|NR_109825	TFBS	TFBS	921	930	0.80829	-	.	TF=MNX1;class=Homeo domain factors;sequence=AGTTCCTAGA
NR2F1-AS1|NR_109825	TFBS	TFBS	928	937	0.807054	-	.	TF=MNX1;class=Homeo domain factors;sequence=AATCCTGAGT
NR2F1-AS1|NR_109825	TFBS	TFBS	41	48	0.808143	+	.	TF=MSX2;class=Homeo domain factors;sequence=ATCATCAA
NR2F1-AS1|NR_109825	TFBS	TFBS	411	418	0.824666	+	.	TF=MSX2;class=Homeo domain factors;sequence=CAAATAAG
NR2F1-AS1|NR_109825	TFBS	TFBS	465	472	0.811788	+	.	TF=MSX2;class=Homeo domain factors;sequence=AAAATGAA
NR2F1-AS1|NR_109825	TFBS	TFBS	477	484	0.812095	+	.	TF=MSX2;class=Homeo domain factors;sequence=AAAATCAT
NR2F1-AS1|NR_109825	TFBS	TFBS	637	644	0.921981	+	.	TF=MSX2;class=Homeo domain factors;sequence=CCAATCAC
NR2F1-AS1|NR_109825	TFBS	TFBS	793	800	0.822381	+	.	TF=MSX2;class=Homeo domain factors;sequence=GGAATCAA
NR2F1-AS1|NR_109825	TFBS	TFBS	243	250	0.806094	-	.	TF=MSX2;class=Homeo domain factors;sequence=CCAATACG
NR2F1-AS1|NR_109825	TFBS	TFBS	414	421	0.844363	-	.	TF=MSX2;class=Homeo domain factors;sequence=ACACTTAT
NR2F1-AS1|NR_109825	TFBS	TFBS	654	661	0.881787	-	.	TF=MSX2;class=Homeo domain factors;sequence=GCAATAAG
NR2F1-AS1|NR_109825	TFBS	TFBS	323	331	0.82701	+	.	TF=NKX3-2;class=Homeo domain factors;sequence=TCCGCTTAC
NR2F1-AS1|NR_109825	TFBS	TFBS	441	449	0.808522	+	.	TF=NKX3-2;class=Homeo domain factors;sequence=CGAACTTAG
NR2F1-AS1|NR_109825	TFBS	TFBS	744	752	0.819315	+	.	TF=NKX3-2;class=Homeo domain factors;sequence=GGAACTTAG
NR2F1-AS1|NR_109825	TFBS	TFBS	800	808	0.843648	+	.	TF=NKX3-2;class=Homeo domain factors;sequence=AGGACTTAA
NR2F1-AS1|NR_109825	TFBS	TFBS	942	950	0.856727	+	.	TF=NKX3-2;class=Homeo domain factors;sequence=GCCGCTTAG
NR2F1-AS1|NR_109825	TFBS	TFBS	45	53	0.907689	-	.	TF=NKX3-2;class=Homeo domain factors;sequence=GCCACTTGA
NR2F1-AS1|NR_109825	TFBS	TFBS	126	134	0.835722	-	.	TF=NKX3-2;class=Homeo domain factors;sequence=CACACTCAC
NR2F1-AS1|NR_109825	TFBS	TFBS	414	422	0.943853	-	.	TF=NKX3-2;class=Homeo domain factors;sequence=AACACTTAT
NR2F1-AS1|NR_109825	TFBS	TFBS	502	510	0.81128	-	.	TF=NKX3-2;class=Homeo domain factors;sequence=TCCCCTTTG
NR2F1-AS1|NR_109825	TFBS	TFBS	732	740	0.805475	-	.	TF=NKX3-2;class=Homeo domain factors;sequence=GACTCTTTC
NR2F1-AS1|NR_109825	TFBS	TFBS	834	842	0.883162	-	.	TF=NKX3-2;class=Homeo domain factors;sequence=CACACTTTG
NR2F1-AS1|NR_109825	TFBS	TFBS	37	46	0.801397	+	.	TF=NOTO;class=Homeo domain factors;sequence=CGACATCATC
NR2F1-AS1|NR_109825	TFBS	TFBS	40	49	0.832677	+	.	TF=NOTO;class=Homeo domain factors;sequence=CATCATCAAG
NR2F1-AS1|NR_109825	TFBS	TFBS	203	212	0.803848	+	.	TF=NOTO;class=Homeo domain factors;sequence=CTGTATTTAG
NR2F1-AS1|NR_109825	TFBS	TFBS	242	251	0.819266	+	.	TF=NOTO;class=Homeo domain factors;sequence=GCGTATTGGG
NR2F1-AS1|NR_109825	TFBS	TFBS	410	419	0.895027	+	.	TF=NOTO;class=Homeo domain factors;sequence=TCAAATAAGT
NR2F1-AS1|NR_109825	TFBS	TFBS	464	473	0.847792	+	.	TF=NOTO;class=Homeo domain factors;sequence=TAAAATGAAA
NR2F1-AS1|NR_109825	TFBS	TFBS	476	485	0.808846	+	.	TF=NOTO;class=Homeo domain factors;sequence=AAAAATCATA
NR2F1-AS1|NR_109825	TFBS	TFBS	479	488	0.807273	+	.	TF=NOTO;class=Homeo domain factors;sequence=AATCATATTG
NR2F1-AS1|NR_109825	TFBS	TFBS	481	490	0.844941	+	.	TF=NOTO;class=Homeo domain factors;sequence=TCATATTGCC
NR2F1-AS1|NR_109825	TFBS	TFBS	636	645	0.855048	+	.	TF=NOTO;class=Homeo domain factors;sequence=TCCAATCACC
NR2F1-AS1|NR_109825	TFBS	TFBS	653	662	0.852621	+	.	TF=NOTO;class=Homeo domain factors;sequence=TCTTATTGCA
NR2F1-AS1|NR_109825	TFBS	TFBS	658	667	0.860177	+	.	TF=NOTO;class=Homeo domain factors;sequence=TTGCATTGAG
NR2F1-AS1|NR_109825	TFBS	TFBS	717	726	0.869164	+	.	TF=NOTO;class=Homeo domain factors;sequence=TCACATAACA
NR2F1-AS1|NR_109825	TFBS	TFBS	814	823	0.865585	+	.	TF=NOTO;class=Homeo domain factors;sequence=TGCAATTGAG
NR2F1-AS1|NR_109825	TFBS	TFBS	848	857	0.835402	+	.	TF=NOTO;class=Homeo domain factors;sequence=CTCCATGTGG
NR2F1-AS1|NR_109825	TFBS	TFBS	885	894	0.832804	+	.	TF=NOTO;class=Homeo domain factors;sequence=TCTCATCTAG
NR2F1-AS1|NR_109825	TFBS	TFBS	410	419	0.870208	-	.	TF=NOTO;class=Homeo domain factors;sequence=ACTTATTTGA
NR2F1-AS1|NR_109825	TFBS	TFBS	464	473	0.89858	-	.	TF=NOTO;class=Homeo domain factors;sequence=TTTCATTTTA
NR2F1-AS1|NR_109825	TFBS	TFBS	481	490	0.804249	-	.	TF=NOTO;class=Homeo domain factors;sequence=GGCAATATGA
NR2F1-AS1|NR_109825	TFBS	TFBS	518	527	0.81608	-	.	TF=NOTO;class=Homeo domain factors;sequence=TCACATCTGG
NR2F1-AS1|NR_109825	TFBS	TFBS	653	662	0.834086	-	.	TF=NOTO;class=Homeo domain factors;sequence=TGCAATAAGA
NR2F1-AS1|NR_109825	TFBS	TFBS	809	818	0.844295	-	.	TF=NOTO;class=Homeo domain factors;sequence=TTGCATTTCT
NR2F1-AS1|NR_109825	TFBS	TFBS	814	823	0.899366	-	.	TF=NOTO;class=Homeo domain factors;sequence=CTCAATTGCA
NR2F1-AS1|NR_109825	TFBS	TFBS	848	857	0.855095	-	.	TF=NOTO;class=Homeo domain factors;sequence=CCACATGGAG
NR2F1-AS1|NR_109825	TFBS	TFBS	32	39	0.837418	+	.	TF=OTX1;class=Homeo domain factors;sequence=TTGAGCGA
NR2F1-AS1|NR_109825	TFBS	TFBS	152	159	0.804589	+	.	TF=OTX1;class=Homeo domain factors;sequence=GCAAACCG
NR2F1-AS1|NR_109825	TFBS	TFBS	208	215	0.826197	+	.	TF=OTX1;class=Homeo domain factors;sequence=TTTAGACC
NR2F1-AS1|NR_109825	TFBS	TFBS	305	312	0.817592	+	.	TF=OTX1;class=Homeo domain factors;sequence=ACTATCCC
NR2F1-AS1|NR_109825	TFBS	TFBS	411	418	0.811831	+	.	TF=OTX1;class=Homeo domain factors;sequence=CAAATAAG
NR2F1-AS1|NR_109825	TFBS	TFBS	414	421	0.851687	+	.	TF=OTX1;class=Homeo domain factors;sequence=ATAAGTGT
NR2F1-AS1|NR_109825	TFBS	TFBS	457	464	0.920481	+	.	TF=OTX1;class=Homeo domain factors;sequence=CAAATCCT
NR2F1-AS1|NR_109825	TFBS	TFBS	463	470	0.817625	+	.	TF=OTX1;class=Homeo domain factors;sequence=CTAAAATG
NR2F1-AS1|NR_109825	TFBS	TFBS	477	484	0.856717	+	.	TF=OTX1;class=Homeo domain factors;sequence=AAAATCAT
NR2F1-AS1|NR_109825	TFBS	TFBS	502	509	0.819036	+	.	TF=OTX1;class=Homeo domain factors;sequence=CAAAGGGG
[truncated: 46,028 more rows]
